# Supplementary material for: Reference values for bone density and bone mineral content from 5 to 80 years old in a province of Chile
Source: PeerJ. 2022 Mar 23;10:e13092. doi: 10.7717/peerj.13092 (PMC8957281; doi:10.7717/peerj.13092)
Supplement: Supplemental Information 1 [file peerj-10-13092-s001.xlsx]

## Sheet: Hoja1
Nro	Sex	Age (years)	Weight (kg)	Height (cm)	BMD (g/cm2)	BMC (g)
R-002	males	5	16	103	0.63	0.55
R-003	males	7	16.2	109	0.6	0.55
R-006	males	5	18.1	107.6	0.62	0.59
R-007	males	5	20.2	105	0.67	0.6
R-008	males	5	16.3	103.5	0.67	0.6
R-009	males	5	18.5	114.5	0.58	0.6
R-011	males	16	66.4	168.2	0.61	0.61
R-015	males	5	17.5	110.5	0.6	0.62
R-016	males	5	18.1	106.5	0.7	0.62
R-019	males	5	17.7	106.5	0.67	0.64
R-020	males	5	17.5	107	0.63	0.64
R-021	males	5	25.2	106.8	0.62	0.64
R-025	males	5	19.3	106	0.63	0.65
R-026	males	5	17.8	105	0.67	0.65
R-027	males	5	18.6	116.4	0.65	0.65
R-028	males	5	18.7	111.8	0.64	0.65
R-031	males	5	18	103.4	0.7	0.66
R-032	males	5	19.1	109.5	0.64	0.66
R-033	males	5	17.2	107.5	0.71	0.66
R-034	males	5	18.8	109	0.64	0.66
R-035	males	5	21.5	111	0.66	0.66
R-036	males	6	16.2	107.5	0.69	0.66
R-040	males	5	16.2	101.5	0.62	0.67
R-041	males	5	19.6	108.9	0.64	0.67
R-042	males	5	19.5	111.2	0.64	0.67
R-043	males	5	20.6	105.2	0.69	0.67
R-044	males	5	21	114.5	0.66	0.67
R-048	males	5	19.1	105.8	0.7	0.68
R-049	males	6	20.7	115.5	0.61	0.68
R-050	males	20	84.2	175.5	0.69	0.68
R-053	males	5	20.5	108	0.66	0.69
R-054	males	7	21.9	109	0.65	0.69
R-055	males	17	72.3	168.7	0.66	0.69
R-062	males	5	20.5	115.2	0.66	0.7
R-063	males	5	20.9	116.8	0.61	0.7
R-064	males	5	21.1	113.5	0.67	0.7
R-071	males	5	21.2	101.6	0.67	0.71
R-072	males	5	23	116	0.67	0.71
R-073	males	7	20.8	113	0.67	0.71
R-074	males	10	38	139	0.66	0.71
R-086	males	5	22.8	117.5	0.63	0.72
R-087	males	5	18.3	107.7	0.69	0.72
R-088	males	5	22.4	115.3	0.69	0.72
R-089	males	5	21.9	115.9	0.61	0.72
R-090	males	6	21.8	117	0.66	0.72
R-091	males	8	19.7	119.5	0.64	0.72
R-092	males	8	19.9	126	0.64	0.72
R-104	males	13	54.5	154.5	0.7	0.74
R-111	males	5	24.7	108.5	0.71	0.75
R-112	males	5	20.5	113.4	0.7	0.75
R-113	males	5	19.8	109	0.72	0.75
R-114	males	6	19.2	110.6	0.73	0.75
R-115	males	6	22.8	116	0.67	0.75
R-116	males	6	22.2	111	0.7	0.75
R-123	males	5	18.5	109.6	0.69	0.76
R-124	males	5	21.5	117.7	0.65	0.76
R-125	males	5	20.4	112	0.68	0.76
R-126	males	5	20	108.2	0.73	0.76
R-127	males	6	21	120	0.65	0.76
R-128	males	6	22.4	112.3	0.69	0.76
R-129	males	6	18.8	115.3	0.7	0.76
R-130	males	6	19.7	112.6	0.67	0.76
R-131	males	6	22.3	116.2	0.66	0.76
R-132	males	9	20	129	0.7	0.76
R-137	males	5	20.4	101	0.69	0.77
R-138	males	5	20.6	110.6	0.74	0.77
R-139	males	5	19.7	108	0.74	0.77
R-140	males	5	21.3	113.1	0.68	0.77
R-141	males	6	23	124.2	0.75	0.77
R-148	males	6	19.7	113.3	0.7	0.78
R-149	males	10	37.7	137	0.69	0.78
R-155	males	5	22.2	115	0.69	0.79
R-156	males	5	22.4	116	0.7	0.79
R-157	males	6	21.1	114.5	0.72	0.79
R-158	males	6	22	115	0.71	0.79
R-159	males	6	22	115	0.7	0.79
R-160	males	6	21.1	116	0.68	0.79
R-161	males	6	20.9	113.5	0.71	0.79
R-162	males	8	22.4	119	0.69	0.79
R-163	males	8	25.1	126	0.69	0.79
R-172	males	5	22.8	113.7	0.71	0.8
R-173	males	5	24.7	115	0.69	0.8
R-174	males	5	20.9	113.4	0.7	0.8
R-175	males	5	19.2	113.4	0.75	0.8
R-176	males	6	21.4	115.7	0.68	0.8
R-177	males	6	21	112.5	0.72	0.8
R-178	males	6	22	113.7	0.74	0.8
R-179	males	6	22.7	117.4	0.74	0.8
R-180	males	6	19.5	114	0.73	0.8
R-181	males	6	19	114	0.68	0.8
R-182	males	7	26	119.9	0.64	0.8
R-189	males	5	20.3	114.7	0.71	0.81
R-190	males	5	23	114.5	0.74	0.81
R-191	males	5	24.6	113.9	0.7	0.81
R-192	males	6	25	122	0.67	0.81
R-193	males	6	21.6	124	0.75	0.81
R-197	males	5	23.3	113.5	0.71	0.82
R-198	males	5	22.2	110.3	0.74	0.82
R-199	males	5	25.6	103.7	0.71	0.82
R-200	males	5	23.1	116	0.69	0.82
R-201	males	5	23.2	115	0.72	0.82
R-202	males	6	29.7	121	0.68	0.82
R-203	males	7	18.9	114.8	0.76	0.82
R-213	males	5	22.6	116.8	0.72	0.83
R-214	males	6	23.5	118.6	0.7	0.83
R-215	males	6	23.8	115	0.73	0.83
R-216	males	7	22.9	122	0.71	0.83
R-217	males	7	22.5	125.5	0.64	0.83
R-218	males	7	25.3	122	0.68	0.83
R-225	males	6	28.6	120.5	0.66	0.84
R-226	males	6	22.8	119	0.78	0.84
R-227	males	6	25.3	114.9	0.74	0.84
R-228	males	6	22	118	0.73	0.84
R-229	males	7	20.1	123	0.75	0.84
R-230	males	8	22	120	0.72	0.84
R-243	males	5	21.8	114.2	0.76	0.85
R-244	males	5	25.6	129.8	0.68	0.85
R-245	males	6	22	115.6	0.73	0.85
R-246	males	6	23.2	119.5	0.7	0.85
R-247	males	6	24.4	117.6	0.71	0.85
R-248	males	6	22.7	121	0.71	0.85
R-249	males	8	24.4	124	0.77	0.85
R-258	males	5	23.4	117.5	0.72	0.86
R-259	males	5	27.9	122	0.66	0.86
R-260	males	5	23.1	116.2	0.72	0.86
R-261	males	5	26.3	120	0.72	0.86
R-262	males	6	24.3	117.3	0.74	0.86
R-263	males	7	22.6	117	0.71	0.86
R-267	males	5	24.2	115.6	0.72	0.87
R-268	males	6	23.7	125	0.74	0.87
R-269	males	6	22.7	120.3	0.72	0.87
R-270	males	6	24.7	115.3	0.75	0.87
R-271	males	7	24.8	121.1	0.72	0.87
R-272	males	7	25	117	0.71	0.87
R-273	males	8	21.6	123.5	0.74	0.87
R-274	males	9	24.2	130	0.78	0.87
R-280	males	5	18.7	109	0.74	0.88
R-281	males	5	27	111.6	0.76	0.88
R-282	males	5	26.8	118	0.71	0.88
R-283	males	6	24	118.2	0.74	0.88
R-284	males	6	24.1	119.8	0.71	0.88
R-288	males	5	22.8	120	0.72	0.89
R-289	males	6	26.6	117.7	0.74	0.89
R-290	males	7	24	124.5	0.7	0.89
R-298	males	5	24.2	116.7	0.77	0.9
R-299	males	6	33.2	117.2	0.76	0.9
R-300	males	6	23.8	117.6	0.77	0.9
R-301	males	6	30.2	121.4	0.7	0.9
R-302	males	6	21.5	118.3	0.75	0.9
R-303	males	7	24	125.5	0.7	0.9
R-304	males	7	25.5	123	0.77	0.9
R-308	males	5	23.5	124.9	0.7	0.91
R-309	males	5	30	122	0.73	0.91
R-310	males	5	24.6	116.2	0.76	0.91
R-311	males	5	21.5	117	0.78	0.91
R-312	males	5	26.8	121.7	0.7	0.91
R-313	males	6	31.2	118	0.73	0.91
R-314	males	6	27.8	118.2	0.71	0.91
R-315	males	6	24.2	118.7	0.77	0.91
R-316	males	6	24.1	125.3	0.74	0.91
R-317	males	6	26.8	122.7	0.71	0.91
R-318	males	6	26.8	126.5	0.71	0.91
R-319	males	6	26.2	129	0.69	0.91
R-320	males	6	22.5	120.2	0.75	0.91
R-321	males	6	24	125	0.74	0.91
R-322	males	7	23.9	122.5	0.74	0.91
R-323	males	8	27	126	0.79	0.91
R-324	males	13	24.9	124	0.7	0.91
R-325	males	13	24.9	124	0.7	0.91
R-332	males	6	27.5	121.4	0.73	0.92
R-333	males	6	28.6	121.3	0.69	0.92
R-334	males	6	22.8	118	0.77	0.92
R-335	males	7	25.4	123	0.76	0.92
R-336	males	8	21	127	0.75	0.92
R-337	males	9	23.5	122	0.79	0.92
R-345	males	5	23.3	125	0.74	0.93
R-346	males	5	22	118	0.73	0.93
R-347	males	6	21.8	117.5	0.78	0.93
R-348	males	6	33.1	123.5	0.69	0.93
R-349	males	6	21.8	117	0.77	0.93
R-350	males	6	21.8	117	0.77	0.93
R-351	males	6	28.6	120.5	0.75	0.93
R-352	males	6	30	124	0.77	0.93
R-353	males	8	20.9	120.4	0.78	0.93
R-354	males	8	28.5	130	0.75	0.93
R-355	males	8	22.9	125.2	0.72	0.93
R-356	males	10	27.8	124.6	0.7	0.93
R-361	males	5	30.8	120.6	0.74	0.94
R-362	males	6	27.2	123	0.73	0.94
R-363	males	6	22.5	123.8	0.73	0.94
R-364	males	6	26.4	119.7	0.76	0.94
R-365	males	6	26.4	119.7	0.76	0.94
R-366	males	6	30.7	125	0.68	0.94
R-367	males	7	25.8	123.3	0.78	0.94
R-368	males	7	25.6	120	0.78	0.94
R-369	males	9	24.9	127.5	0.77	0.94
R-370	males	14	78.4	177	0.75	0.94
R-378	males	5	28.5	116.2	0.8	0.95
R-379	males	5	26.4	122.5	0.74	0.95
R-380	males	6	23.4	121.1	0.75	0.95
R-381	males	6	27.4	123.5	0.74	0.95
R-382	males	7	24.5	120	0.73	0.95
R-383	males	7	27	118	0.81	0.95
R-384	males	7	24.3	130.4	0.72	0.95
R-385	males	7	25.3	123	0.75	0.95
R-386	males	8	27	124.5	0.74	0.95
R-392	males	6	23	121	0.79	0.96
R-393	males	7	25.5	128.3	0.71	0.96
R-394	males	7	27	123.5	0.71	0.96
R-395	males	7	27.8	128.5	0.74	0.96
R-396	males	8	29.4	129	0.77	0.96
R-412	males	5	20.6	117.6	0.79	0.97
R-413	males	6	27	117.6	0.81	0.97
R-414	males	6	26	124.5	0.78	0.97
R-415	males	6	25.4	122.7	0.76	0.97
R-416	males	6	23.3	123	0.73	0.97
R-417	males	7	22.6	127	0.75	0.97
R-418	males	7	24.2	120	0.8	0.97
R-419	males	8	26	128	0.77	0.97
R-420	males	8	24.8	125.1	0.76	0.97
R-421	males	8	37.2	127	0.74	0.97
R-430	males	5	24.8	121	0.77	0.98
R-431	males	7	29.2	123.6	0.74	0.98
R-432	males	7	42	138.4	0.73	0.98
R-433	males	8	26.5	126.5	0.73	0.98
R-434	males	8	26.5	126.5	0.73	0.98
R-435	males	8	28.9	127.5	0.74	0.98
R-436	males	8	31.9	130	0.72	0.98
R-437	males	9	27.2	133	0.7	0.98
R-438	males	9	24.9	129.2	0.73	0.98
R-439	males	11	32.2	136	0.73	0.98
R-450	males	6	30.3	129.6	0.74	0.99
R-451	males	6	26.4	119.7	0.78	0.99
R-452	males	7	27.1	128	0.77	0.99
R-453	males	7	27.2	126	0.79	0.99
R-454	males	7	21	123	0.83	0.99
R-455	males	7	24.5	135.2	0.79	0.99
R-456	males	8	27	128	0.74	0.99
R-457	males	8	24.8	124.4	0.83	0.99
R-458	males	8	27.7	124	0.78	0.99
R-459	males	9	28.2	125.3	0.75	0.99
R-460	males	9	25.4	130.3	0.74	0.99
R-461	males	9	23	121	0.76	0.99
R-462	males	11	46	141	0.74	0.99
R-468	males	6	25.5	125	0.78	1
R-469	males	6	63	122	0.76	1
R-470	males	6	28.2	130.5	0.74	1
R-471	males	7	29.4	123.1	0.74	1
R-472	males	7	25.9	121.5	0.79	1
R-473	males	7	23.7	124	0.81	1
R-474	males	7	27.7	124.6	0.8	1
R-475	males	7	26.3	128	0.75	1
R-476	males	7	27.2	123.9	0.78	1
R-477	males	8	26.8	130.5	0.74	1
R-478	males	8	39.3	126.8	0.73	1
R-479	males	13	80.2	169.8	0.75	1
R-494	males	6	21.9	123.8	0.77	1.01
R-495	males	6	25.7	127.2	0.79	1.01
R-496	males	7	24.9	124	0.75	1.01
R-497	males	7	28.6	124.1	0.78	1.01
R-498	males	7	36	129.5	0.75	1.01
R-499	males	8	25.1	126	0.84	1.01
R-500	males	8	27.9	132.2	0.73	1.01
R-501	males	8	31.3	131	0.7	1.01
R-502	males	8	25.2	122.7	0.81	1.01
R-514	males	5	26.1	120.5	0.75	1.02
R-515	males	6	27.2	124.6	0.78	1.02
R-516	males	6	25.4	127	0.81	1.02
R-517	males	7	27.6	127	0.75	1.02
R-518	males	7	27.3	125.7	0.78	1.02
R-519	males	7	34.3	124.5	0.75	1.02
R-520	males	8	27.7	124	0.8	1.02
R-521	males	9	30.5	126.5	0.75	1.02
R-522	males	9	25.4	127.2	0.75	1.02
R-523	males	11	55.7	159.9	0.75	1.02
R-536	males	6	32.2	121.2	0.76	1.03
R-537	males	6	31.8	126.5	0.74	1.03
R-538	males	7	35.2	121.1	0.73	1.03
R-539	males	7	32.3	125	0.79	1.03
R-540	males	7	23.6	126	0.78	1.03
R-541	males	7	37.7	126	0.78	1.03
R-542	males	8	27.1	130.7	0.79	1.03
R-543	males	8	27.7	125	0.8	1.03
R-544	males	8	27.5	127.8	0.77	1.03
R-545	males	8	30.8	132	0.69	1.03
R-546	males	8	31.1	129.5	0.82	1.03
R-547	males	8	26.4	125.6	0.78	1.03
R-548	males	9	25.7	126.8	0.75	1.03
R-549	males	9	42	130	0.78	1.03
R-550	males	9	28.3	139	0.7	1.03
R-551	males	10	42.6	136	0.8	1.03
R-552	males	12	60	160.5	0.76	1.03
R-562	males	6	30.7	122	0.79	1.04
R-563	males	6	39.8	123.5	0.78	1.04
R-564	males	6	29.3	123.4	0.8	1.04
R-565	males	6	26.5	122.9	0.82	1.04
R-566	males	7	27.9	122.8	0.84	1.04
R-567	males	7	24.8	128.7	0.79	1.04
R-568	males	8	27.4	131.7	0.77	1.04
R-569	males	8	26.8	130.7	0.76	1.04
R-570	males	8	27.7	132.1	0.79	1.04
R-571	males	9	29.1	132	0.76	1.04
R-572	males	11	34	139.4	0.83	1.04
R-580	males	7	32.1	122.4	0.8	1.05
R-581	males	7	27.5	119.7	0.84	1.05
R-582	males	8	29.4	125	0.79	1.05
R-583	males	8	29.2	129.2	0.74	1.05
R-584	males	8	29.3	133.2	0.7	1.05
R-585	males	8	32.8	127	0.74	1.05
R-586	males	8	29.7	130	0.75	1.05
R-587	males	9	29.2	134	0.74	1.05
R-588	males	9	29	130	0.81	1.05
R-589	males	9	28.2	134	0.72	1.05
R-590	males	10	59.8	159.5	0.79	1.05
R-595	males	5	23.9	115.5	0.78	1.06
R-596	males	6	30.7	130	0.8	1.06
R-597	males	7	26.4	130	0.78	1.06
R-598	males	9	26	131.5	0.81	1.06
R-599	males	10	27.7	131	0.8	1.06
R-600	males	10	28.4	130	0.78	1.06
R-601	males	11	35	139	0.82	1.06
R-602	males	13	37.5	154	0.81	1.06
R-612	males	6	30.7	125.3	0.82	1.07
R-613	males	6	39.2	129	0.8	1.07
R-614	males	7	27	123.8	0.8	1.07
R-615	males	7	27	130.5	0.79	1.07
R-616	males	8	39.4	128	0.77	1.07
R-617	males	8	31.8	128	0.76	1.07
R-618	males	9	27.7	130	0.76	1.07
R-619	males	9	30.8	133	0.77	1.07
R-620	males	10	29.8	136	0.72	1.07
R-627	males	6	31	123.5	0.85	1.08
R-628	males	7	27.6	131	0.78	1.08
R-629	males	7	23.8	126.7	0.8	1.08
R-630	males	7	31.5	124	0.78	1.08
R-631	males	7	20.5	130	0.78	1.08
R-632	males	8	26.2	124.9	0.87	1.08
R-633	males	8	25	128	0.83	1.08
R-634	males	9	33.4	131.2	0.75	1.08
R-635	males	9	28.3	129	0.82	1.08
R-636	males	10	48	148	0.84	1.08
R-646	males	6	29	121.5	0.83	1.09
R-647	males	7	28.9	129.6	0.76	1.09
R-648	males	7	26.1	126	0.87	1.09
R-649	males	7	41.4	127.8	0.81	1.09
R-650	males	7	36	132	0.8	1.09
R-651	males	8	26.9	131	0.79	1.09
R-652	males	8	33	132	0.77	1.09
R-653	males	8	25	133	0.84	1.09
R-654	males	8	28.4	128	0.8	1.09
R-659	males	5	18.7	104.5	0.78	1.1
R-660	males	6	37.1	119.9	0.81	1.1
R-661	males	7	34.5	126	0.82	1.1
R-662	males	7	30.5	122.5	0.84	1.1
R-663	males	9	21.4	130	0.79	1.1
R-664	males	9	28	125	0.8	1.1
R-665	males	9	17.8	132.6	0.76	1.1
R-666	males	10	30.2	124	0.84	1.1
R-667	males	12	31.2	139	0.77	1.1
R-675	males	7	36	124	0.83	1.11
R-676	males	7	35	129	0.83	1.11
R-677	males	7	30.5	131	0.82	1.11
R-678	males	7	27	129	0.89	1.11
R-679	males	8	30	129	0.79	1.11
R-680	males	8	27.8	132	0.78	1.11
R-692	males	7	40.4	130	0.78	1.12
R-693	males	7	27.8	123.7	0.84	1.12
R-694	males	8	30.2	132.5	0.78	1.12
R-695	males	8	30	131	0.83	1.12
R-696	males	8	27.7	129.8	0.79	1.12
R-697	males	8	28	128	0.9	1.12
R-698	males	9	38.6	130	0.78	1.12
R-699	males	9	33.5	134.2	0.78	1.12
R-700	males	10	30.3	125.3	0.84	1.12
R-710	males	7	34.8	129.3	0.82	1.13
R-711	males	7	27.2	134	0.8	1.13
R-712	males	7	26.2	123.3	0.87	1.13
R-713	males	8	32.2	129	0.81	1.13
R-714	males	8	29.1	130.2	0.79	1.13
R-715	males	8	34	136.5	0.78	1.13
R-716	males	8	30.6	134	0.78	1.13
R-717	males	9	32.6	134	0.75	1.13
R-718	males	9	32.6	133.1	0.79	1.13
R-719	males	10	25.7	132.2	0.83	1.13
R-720	males	10	25.7	132.2	0.83	1.13
R-721	males	14	59.1	163	0.77	1.13
R-726	males	7	34.8	128.5	0.82	1.14
R-727	males	7	38.3	130	0.74	1.14
R-728	males	8	33.8	132	0.78	1.14
R-729	males	8	33.8	132	0.78	1.14
R-730	males	9	30.2	135.5	0.83	1.14
R-731	males	9	27.3	128	0.81	1.14
R-732	males	9	27.4	135	0.77	1.14
R-733	males	9	30.1	134.5	0.82	1.14
R-734	males	10	34.9	143	0.77	1.14
R-735	males	12	32.8	152	0.78	1.14
R-736	males	17	60.8	157.9	0.83	1.14
R-746	males	6	44.4	129	0.85	1.15
R-747	males	7	33.2	132	0.84	1.15
R-748	males	7	49.8	134.5	0.81	1.15
R-749	males	7	32	130	0.76	1.15
R-750	males	8	38.6	135	0.73	1.15
R-751	males	8	42.5	132	0.81	1.15
R-752	males	8	35.1	135	0.8	1.15
R-753	males	9	35.3	134	0.79	1.15
R-754	males	9	29.5	156.5	0.78	1.15
R-755	males	9	33.2	130	0.86	1.15
R-756	males	9	30.1	135.7	0.83	1.15
R-757	males	10	30.5	134	0.81	1.15
R-765	males	7	31.2	132	0.81	1.16
R-766	males	7	32.4	125.7	0.85	1.16
R-767	males	7	42.2	133.7	0.8	1.16
R-768	males	7	38.2	132	0.8	1.16
R-769	males	8	28.5	133	0.82	1.16
R-770	males	9	29.5	135.4	0.79	1.16
R-771	males	9	32.2	133	0.79	1.16
R-772	males	11	27.7	136.6	0.78	1.16
R-777	males	7	25	127.7	0.82	1.17
R-778	males	8	29.5	134.1	0.8	1.17
R-779	males	8	34.4	128.5	0.82	1.17
R-780	males	10	29.6	137.4	0.84	1.17
R-781	males	10	33.7	130	0.85	1.17
R-782	males	10	45	142	0.88	1.17
R-783	males	19	57.5	162.5	0.79	1.17
R-791	males	7	35.4	132.3	0.77	1.18
R-792	males	8	32	130.7	0.82	1.18
R-793	males	8	40	131	0.75	1.18
R-794	males	8	39.3	133.5	0.79	1.18
R-795	males	8	40	127	0.81	1.18
R-796	males	9	30.8	138.5	0.79	1.18
R-797	males	10	30.4	140.5	0.79	1.18
R-798	males	11	34.1	135.7	0.79	1.18
R-803	males	7	40.9	128.5	0.79	1.19
R-804	males	8	31.7	128	0.84	1.19
R-805	males	8	33.7	137	0.82	1.19
R-806	males	8	29.1	126.5	0.84	1.19
R-807	males	10	33.1	134	0.81	1.19
R-813	males	6	36	130	0.82	1.2
R-814	males	7	28	124	0.94	1.2
R-815	males	8	29.8	137.4	0.81	1.2
R-816	males	8	42	131.9	0.86	1.2
R-817	males	8	36.2	135	0.82	1.2
R-818	males	8	29.7	130.1	0.84	1.2
R-819	males	9	33.5	135	0.79	1.2
R-820	males	9	32.5	132.1	0.82	1.2
R-821	males	13	42	160	0.82	1.2
R-829	males	7	32.7	133.6	0.81	1.21
R-830	males	7	32.5	135.5	0.77	1.21
R-831	males	8	28.2	129	0.83	1.21
R-832	males	8	37.5	133	0.8	1.21
R-833	males	8	31.8	127.7	0.85	1.21
R-834	males	9	35	133	0.81	1.21
R-835	males	9	39.4	135	0.83	1.21
R-836	males	9	40.5	133	0.87	1.21
R-837	males	9	42.8	131.5	0.93	1.21
R-847	males	8	40	135.7	0.85	1.22
R-848	males	8	34.6	134.1	0.81	1.22
R-849	males	8	40	132	0.87	1.22
R-850	males	8	33.9	137	0.79	1.22
R-851	males	9	33.7	126.2	0.89	1.22
R-852	males	9	41.6	147.5	0.8	1.22
R-853	males	9	30	135	0.85	1.22
R-854	males	9	25.4	127.2	0.81	1.22
R-855	males	11	43.2	138.1	0.78	1.22
R-856	males	11	31.4	135	0.88	1.22
R-857	males	14	29.3	142.5	0.87	1.22
R-866	males	7	33.8	130	0.89	1.23
R-867	males	7	42.8	129.5	0.8	1.23
R-868	males	8	38	138	0.85	1.23
R-869	males	8	29.6	133	0.86	1.23
R-870	males	9	35.5	130	0.9	1.23
R-871	males	9	30.3	128	0.79	1.23
R-872	males	9	45.1	135	0.88	1.23
R-873	males	10	32	138	0.8	1.23
R-874	males	11	31.7	138.5	0.82	1.23
R-884	males	7	50.2	131	0.84	1.24
R-885	males	8	34	133	0.8	1.24
R-886	males	9	34.2	134.2	0.86	1.24
R-887	males	9	31.7	133	0.83	1.24
R-888	males	9	34	136	0.85	1.24
R-889	males	9	39.9	139.7	0.8	1.24
R-890	males	9	35	132	0.84	1.24
R-891	males	10	32	137.7	0.84	1.24
R-892	males	10	32	137.7	0.84	1.24
R-893	males	10	32.2	136	0.91	1.24
R-894	males	11	52.7	139.7	0.76	1.24
R-895	males	11	33.9	137.4	0.86	1.24
R-903	males	9	40.7	137.6	0.82	1.25
R-904	males	9	41.6	134.4	0.84	1.25
R-905	males	9	44.7	137	0.84	1.25
R-906	males	10	29	134	0.86	1.25
R-907	males	10	50	136.9	0.84	1.25
R-908	males	10	38.3	136.4	0.83	1.25
R-915	males	8	35.3	130.3	0.82	1.26
R-916	males	8	30	133	0.84	1.26
R-917	males	8	34	136.5	0.84	1.26
R-918	males	8	50.8	135	0.85	1.26
R-919	males	9	37	140.5	0.85	1.26
R-920	males	9	27.4	139.5	0.86	1.26
R-921	males	9	30	130	0.85	1.26
R-922	males	9	34.6	133.2	0.84	1.26
R-923	males	9	38	134	0.81	1.26
R-924	males	9	34.3	133.4	0.8	1.26
R-925	males	9	34.3	133.4	0.8	1.26
R-926	males	9	31	133	0.93	1.26
R-927	males	10	31.7	136.7	0.81	1.26
R-928	males	11	38.4	136.6	0.82	1.26
R-929	males	11	30.2	142	0.84	1.26
R-935	males	7	37.9	131.4	0.86	1.27
R-936	males	7	33.8	136.5	0.84	1.27
R-937	males	8	25	127	0.8	1.27
R-938	males	9	37.1	139.5	0.8	1.27
R-939	males	10	41.5	143	0.77	1.27
R-940	males	11	41.3	134	0.94	1.27
R-941	males	12	35.2	137	0.87	1.27
R-949	males	7	43.5	136	0.87	1.28
R-950	males	9	43.8	133	0.82	1.28
R-951	males	9	43.8	133	0.82	1.28
R-952	males	9	36	132.4	0.91	1.28
R-953	males	10	37.4	138	0.78	1.28
R-954	males	10	45.6	141.1	0.85	1.28
R-955	males	10	42.2	142.2	0.79	1.28
R-956	males	13	79.5	166	0.82	1.28
R-964	males	8	42	134.5	0.85	1.29
R-965	males	9	38	144.5	0.79	1.29
R-966	males	9	34.8	131.9	0.84	1.29
R-967	males	10	34.4	136	0.85	1.29
R-968	males	10	31	137	0.84	1.29
R-969	males	10	36.2	146	0.8	1.29
R-975	males	8	34	120	0.88	1.3
R-976	males	9	46.5	144	0.8	1.3
R-977	males	10	32.3	140.5	0.83	1.3
R-978	males	11	35.3	138	0.88	1.3
R-979	males	11	42.7	138.7	0.8	1.3
R-980	males	11	31.6	141	0.83	1.3
R-987	males	8	38.7	135	0.84	1.31
R-988	males	8	38.6	139	0.85	1.31
R-989	males	9	40	146.8	0.78	1.31
R-990	males	9	36	137	0.87	1.31
R-991	males	9	43.1	136.1	0.84	1.31
R-992	males	9	49.2	138.1	0.8	1.31
R-998	males	8	40.4	130	0.88	1.32
R-999	males	8	32	125	0.88	1.32
R-1000	males	9	29.4	130	0.9	1.32
R-1001	males	9	31.7	140	0.83	1.32
R-1002	males	10	34.8	136.5	0.89	1.32
R-1010	males	8	41.8	139.5	0.83	1.33
R-1011	males	9	34.6	136	0.85	1.33
R-1012	males	9	40.5	141	0.85	1.33
R-1020	males	8	37.5	135.5	0.86	1.34
R-1021	males	9	37.6	140.3	0.88	1.34
R-1022	males	9	40.1	138.5	0.87	1.34
R-1023	males	10	45.3	137	0.84	1.34
R-1024	males	10	35	140.6	0.89	1.34
R-1025	males	11	38.7	133.3	0.88	1.34
R-1026	males	11	52.9	145	0.88	1.34
R-1027	males	11	36.4	140.6	0.85	1.34
R-1028	males	12	32.8	137	0.85	1.34
R-1029	males	15	34.8	138.8	0.86	1.34
R-1039	males	8	35.7	138.5	0.9	1.35
R-1040	males	9	37	138.1	0.87	1.35
R-1041	males	9	38.8	108.8	0.85	1.35
R-1042	males	10	38.7	140.1	0.88	1.35
R-1043	males	10	43.2	147	0.81	1.35
R-1044	males	10	43.9	145	0.9	1.35
R-1059	males	9	40.5	156	0.87	1.36
R-1060	males	9	37.2	132.5	0.88	1.36
R-1061	males	9	40	136	0.88	1.36
R-1062	males	9	39.7	135	0.88	1.36
R-1063	males	9	43.6	135	0.87	1.36
R-1064	males	10	51.7	141	0.88	1.36
R-1065	males	10	42.8	135.7	0.84	1.36
R-1066	males	10	49.4	144	0.86	1.36
R-1067	males	10	41.1	141	0.87	1.36
R-1068	males	10	40	139	0.89	1.36
R-1069	males	11	35.5	136	1	1.36
R-1070	males	11	36.7	140.5	0.91	1.36
R-1071	males	13	38.6	151.4	0.81	1.36
R-1079	males	8	47	134	0.86	1.37
R-1080	males	9	40.8	140	0.86	1.37
R-1081	males	9	29	133	0.92	1.37
R-1082	males	9	36.4	144	0.83	1.37
R-1083	males	10	49.5	146.5	0.82	1.37
R-1084	males	10	42.3	149	0.87	1.37
R-1085	males	11	38.5	141.3	0.85	1.37
R-1086	males	11	67.6	138	0.97	1.37
R-1087	males	11	39	142	0.94	1.37
R-1088	males	12	33.3	147	0.83	1.37
R-1089	males	12	35	145.5	0.86	1.37
R-1090	males	16	60.8	165.6	0.86	1.37
R-1097	males	9	46.1	141	0.85	1.38
R-1098	males	10	45.8	144.2	0.81	1.38
R-1099	males	10	33.4	134.1	0.99	1.38
R-1100	males	10	37.7	141	0.9	1.38
R-1101	males	10	35.6	139.9	0.89	1.38
R-1102	males	11	33	139.4	0.84	1.38
R-1103	males	11	46	143	0.88	1.38
R-1112	males	9	39.6	140.6	0.9	1.39
R-1113	males	9	45.5	137	0.88	1.39
R-1114	males	10	41.5	141	0.89	1.39
R-1115	males	10	42.8	141	0.9	1.39
R-1116	males	10	34.9	143	0.83	1.39
R-1117	males	10	34.9	143	0.83	1.39
R-1118	males	10	34.2	135.2	0.88	1.39
R-1119	males	11	40.6	146	0.92	1.39
R-1120	males	13	40.3	147.3	0.86	1.39
R-1125	males	8	42.1	138	0.89	1.4
R-1126	males	9	45.5	142.3	0.91	1.4
R-1127	males	9	41.9	142.2	0.85	1.4
R-1128	males	9	52.6	144	0.82	1.4
R-1129	males	10	51.2	154.1	0.83	1.4
R-1130	males	10	49.8	147.5	0.82	1.4
R-1131	males	10	34.2	139.8	0.89	1.4
R-1132	males	11	38.9	145.5	0.86	1.4
R-1133	males	11	37.9	141.3	0.89	1.4
R-1134	males	11	57	151.5	0.79	1.4
R-1135	males	11	37.7	137.4	0.88	1.4
R-1136	males	11	39.1	145.3	0.84	1.4
R-1137	males	14	81.4	173.6	0.89	1.4
R-1146	males	9	37.3	140.7	0.86	1.41
R-1147	males	9	47.5	137	0.87	1.41
R-1148	males	10	35.9	145.1	0.91	1.41
R-1149	males	10	43.1	136.5	0.9	1.41
R-1150	males	10	40.7	138.5	0.92	1.41
R-1151	males	10	38	141.6	0.84	1.41
R-1152	males	10	39	139	0.94	1.41
R-1153	males	11	51.6	143.4	0.84	1.41
R-1154	males	11	33.9	142.8	0.89	1.41
R-1155	males	11	43.1	142	0.92	1.41
R-1156	males	12	36.5	148	0.91	1.41
R-1165	males	9	37.5	142.6	0.91	1.42
R-1166	males	9	46	135	0.9	1.42
R-1167	males	10	36	142	0.94	1.42
R-1168	males	10	31.9	144	0.88	1.42
R-1169	males	10	40.4	144.4	0.84	1.42
R-1170	males	11	44.6	144.2	0.87	1.42
R-1171	males	11	42.5	165	0.9	1.42
R-1172	males	11	50.1	146.2	0.85	1.42
R-1173	males	14	36.3	149	0.93	1.42
R-1181	males	9	32.5	136.6	0.89	1.43
R-1182	males	9	49.6	146.6	0.85	1.43
R-1183	males	10	33	132	0.96	1.43
R-1184	males	11	38.8	144	0.87	1.43
R-1185	males	11	35	139	0.93	1.43
R-1186	males	11	38.3	144.5	0.87	1.43
R-1187	males	11	39.3	140.3	0.94	1.43
R-1188	males	11	46.1	149.5	0.81	1.43
R-1193	males	8	40.3	140	0.83	1.44
R-1194	males	8	43.5	136	0.86	1.44
R-1195	males	9	35.6	138.5	0.92	1.44
R-1196	males	10	35.3	140.7	0.87	1.44
R-1197	males	10	44.5	144	0.95	1.44
R-1198	males	10	39.5	144.6	0.84	1.44
R-1199	males	11	39.7	153	0.86	1.44
R-1200	males	11	33.8	141	0.91	1.44
R-1201	males	13	46	144	0.96	1.44
R-1208	males	10	49.5	144.5	0.86	1.45
R-1209	males	10	35.1	141	0.85	1.45
R-1210	males	10	35.1	141	0.85	1.45
R-1211	males	10	52.6	140.2	0.94	1.45
R-1212	males	10	46.6	140	0.88	1.45
R-1213	males	10	38.5	145.5	0.94	1.45
R-1214	males	11	38.5	144	0.83	1.45
R-1215	males	12	37.5	146	0.82	1.45
R-1216	males	17	73	177	0.84	1.45
R-1223	males	8	40.8	139.5	0.87	1.46
R-1224	males	11	46.5	143	0.85	1.46
R-1225	males	11	44	144	0.98	1.46
R-1226	males	11	39.2	138.7	0.9	1.46
R-1227	males	12	39	143.6	0.87	1.46
R-1228	males	12	49.1	151	0.83	1.46
R-1237	males	8	53.7	146	0.84	1.47
R-1238	males	9	43.5	146	0.87	1.47
R-1239	males	10	35.6	145	0.89	1.47
R-1250	males	7	42	129	0.87	1.48
R-1251	males	9	50.7	135.5	0.92	1.48
R-1252	males	10	42	144.5	0.89	1.48
R-1253	males	10	37.2	134	0.93	1.48
R-1254	males	10	49	142.2	0.89	1.48
R-1255	males	11	40.2	146	0.89	1.48
R-1256	males	11	32.8	144	0.94	1.48
R-1257	males	12	38.5	145	0.92	1.48
R-1258	males	12	35.4	147	0.88	1.48
R-1259	males	13	40.6	149	0.94	1.48
R-1265	males	9	49.3	145.3	0.93	1.49
R-1266	males	9	46.6	144	0.9	1.49
R-1267	males	10	60.7	150.8	0.83	1.49
R-1268	males	11	50.9	143.5	0.89	1.49
R-1269	males	11	37.6	150.5	0.84	1.49
R-1270	males	12	38.5	144	0.85	1.49
R-1271	males	12	43	147	0.88	1.49
R-1272	males	13	49.9	150	0.88	1.49
R-1273	males	14	52	162	0.92	1.49
R-1278	males	9	49.4	147.5	0.94	1.5
R-1279	males	10	48.2	146.4	0.91	1.5
R-1280	males	10	45	147	0.87	1.5
R-1281	males	11	45.5	150.6	0.84	1.5
R-1282	males	11	39.2	142.1	0.92	1.5
R-1283	males	12	37.1	143.5	0.89	1.5
R-1284	males	12	40.3	157.1	0.83	1.5
R-1285	males	12	32.9	150	0.88	1.5
R-1286	males	14	41	140.6	0.9	1.5
R-1295	males	9	48.2	131.5	0.87	1.51
R-1296	males	9	36.6	136.6	0.98	1.51
R-1297	males	9	52.1	142.5	0.88	1.51
R-1298	males	10	45	146.7	0.88	1.51
R-1299	males	11	46.9	150.1	0.9	1.51
R-1300	males	11	48.3	142	0.92	1.51
R-1301	males	11	54	144.5	0.9	1.51
R-1302	males	11	35	140.2	0.95	1.51
R-1303	males	12	40.6	141.4	0.91	1.51
R-1304	males	12	50.9	147.5	0.89	1.51
R-1305	males	12	36.3	151	0.9	1.51
R-1314	males	9	42	140.9	0.89	1.52
R-1315	males	11	49.6	148	0.97	1.52
R-1316	males	11	35.5	139	0.92	1.52
R-1317	males	11	48.6	146	0.84	1.52
R-1318	males	12	35.7	153	0.94	1.52
R-1319	males	12	39.5	145.8	0.88	1.52
R-1320	males	12	33.7	150.2	0.89	1.52
R-1321	males	12	47.8	149.1	0.89	1.52
R-1329	males	6	28	124	0.95	1.53
R-1330	males	11	39.4	145	0.88	1.53
R-1331	males	12	38.6	152.3	0.85	1.53
R-1332	males	12	39.1	151.3	0.89	1.53
R-1333	males	12	38.5	146	0.93	1.53
R-1334	males	12	44.1	143.5	0.92	1.53
R-1335	males	13	36.6	143.5	0.93	1.53
R-1342	males	6	22.6	115	0.94	1.54
R-1343	males	10	40.5	142.5	0.9	1.54
R-1344	males	11	36.7	147	1.01	1.54
R-1345	males	12	40.9	149.9	0.84	1.54
R-1346	males	13	46.1	146	0.99	1.54
R-1356	males	7	45.3	140.5	0.96	1.55
R-1357	males	10	42.7	134	0.92	1.55
R-1358	males	10	36.8	144.8	0.88	1.55
R-1359	males	10	47.8	145.3	0.83	1.55
R-1360	males	11	45.9	147.4	0.96	1.55
R-1361	males	11	38.3	144	0.97	1.55
R-1362	males	11	49	142	0.95	1.55
R-1363	males	12	33.8	146.7	0.9	1.55
R-1364	males	12	41.8	153.5	0.85	1.55
R-1365	males	12	48.6	151.7	0.85	1.55
R-1366	males	13	37.7	153	0.87	1.55
R-1373	males	9	49.3	140.8	0.88	1.56
R-1374	males	10	39.8	140.8	0.94	1.56
R-1375	males	11	45	149	0.89	1.56
R-1376	males	12	45.2	150.7	0.92	1.56
R-1377	males	12	49	145	0.89	1.56
R-1378	males	12	64.6	154	0.83	1.56
R-1388	males	10	50.5	143.5	0.9	1.57
R-1389	males	11	42.6	153	0.86	1.57
R-1390	males	11	37.5	143	0.92	1.57
R-1391	males	12	83.3	158.3	0.92	1.57
R-1392	males	12	48	147	0.89	1.57
R-1393	males	12	42.1	143.6	0.94	1.57
R-1394	males	12	47.4	153.8	0.91	1.57
R-1395	males	13	38	144.2	0.97	1.57
R-1396	males	13	38.1	145	0.86	1.57
R-1397	males	15	73.7	173.7	0.84	1.57
R-1407	males	11	54.2	147.5	0.87	1.58
R-1408	males	11	44.1	154	0.88	1.58
R-1409	males	11	35.3	143.7	0.98	1.58
R-1410	males	14	43.5	152.5	0.9	1.58
R-1411	males	60	82.3	166	0.88	1.58
R-1417	males	10	49.8	144	0.97	1.59
R-1418	males	11	50	146.4	0.93	1.59
R-1419	males	11	55.6	149	0.88	1.59
R-1420	males	11	43.8	142	0.89	1.59
R-1421	males	12	49.5	146.3	0.88	1.59
R-1422	males	12	47.4	152	0.83	1.59
R-1434	males	10	55.5	150.7	0.88	1.6
R-1435	males	11	38.1	155.2	0.91	1.6
R-1436	males	11	40.2	145.2	0.95	1.6
R-1437	males	12	50	149.5	0.93	1.6
R-1438	males	13	44.3	146.5	0.98	1.6
R-1449	males	6	43.8	152.1	0.9	1.61
R-1450	males	10	51	147	0.91	1.61
R-1451	males	11	63.4	155	0.86	1.61
R-1452	males	11	45.9	147.4	0.94	1.61
R-1453	males	11	35.3	143.7	0.96	1.61
R-1454	males	12	43.6	147	0.95	1.61
R-1455	males	12	37.6	150.4	0.86	1.61
R-1456	males	12	47	150	0.89	1.61
R-1457	males	12	45	145.5	0.93	1.61
R-1458	males	13	43.5	153.1	0.87	1.61
R-1459	males	13	40.8	145	0.89	1.61
R-1467	males	10	48.2	147	1.03	1.62
R-1468	males	10	36.5	141.7	0.98	1.62
R-1469	males	10	41.4	149.1	0.93	1.62
R-1470	males	11	55.8	149.6	0.91	1.62
R-1471	males	12	47.3	154.5	0.91	1.62
R-1472	males	12	36.2	149.2	0.94	1.62
R-1473	males	13	45.7	156.5	0.88	1.62
R-1483	males	7	46.1	142.5	0.97	1.63
R-1484	males	10	47.3	152.5	0.95	1.63
R-1485	males	11	60	138	1.01	1.63
R-1486	males	11	42.5	149.8	0.88	1.63
R-1487	males	12	42	148	1	1.63
R-1488	males	12	42.8	154.3	0.86	1.63
R-1489	males	12	40	164	0.87	1.63
R-1490	males	13	42.2	162	0.91	1.63
R-1491	males	13	42.4	148.7	0.92	1.63
R-1500	males	11	49	147.3	1	1.64
R-1501	males	12	42.3	154	0.95	1.64
R-1502	males	13	47.3	154.1	0.94	1.64
R-1503	males	13	43.1	154.4	0.86	1.64
R-1504	males	14	42.2	169.5	0.83	1.64
R-1505	males	30	101.5	193	0.94	1.64
R-1514	males	9	50	148	0.91	1.65
R-1515	males	10	61.5	152	0.92	1.65
R-1516	males	10	49.7	149.5	0.99	1.65
R-1517	males	11	50.7	148.5	0.94	1.65
R-1518	males	12	42.8	142.1	0.95	1.65
R-1519	males	12	46.8	144.5	0.93	1.65
R-1520	males	13	45.5	155	0.89	1.65
R-1521	males	13	40.7	148	1.02	1.65
R-1530	males	10	48.4	149.2	0.95	1.66
R-1531	males	11	50.8	146	0.94	1.66
R-1532	males	13	45.1	165	0.88	1.66
R-1545	males	10	40	154.6	0.88	1.67
R-1546	males	10	40	154.6	0.88	1.67
R-1547	males	10	35	135	1.02	1.67
R-1548	males	11	35.4	143.5	0.98	1.67
R-1549	males	12	28	155	0.91	1.67
R-1550	males	12	38	147	0.95	1.67
R-1551	males	12	42.3	159	0.89	1.67
R-1563	males	9	65.6	144.3	0.91	1.68
R-1564	males	11	50	152.4	0.89	1.68
R-1565	males	11	41.8	143.4	0.94	1.68
R-1566	males	12	45.4	146.9	0.9	1.68
R-1567	males	13	49.6	153	0.95	1.68
R-1568	males	13	48.7	158.6	0.95	1.68
R-1589	males	10	45.5	147.8	0.99	1.69
R-1590	males	11	46	147.5	1	1.69
R-1591	males	11	42.1	152	0.98	1.69
R-1592	males	12	47.8	157	0.88	1.69
R-1593	males	13	55.2	155	0.98	1.69
R-1594	males	14	52.6	158	0.87	1.69
R-1604	males	10	50	147	0.95	1.7
R-1605	males	12	39.4	147	0.99	1.7
R-1606	males	12	51.3	141	1.08	1.7
R-1607	males	12	49.5	157.2	0.88	1.7
R-1608	males	12	43.2	155	0.97	1.7
R-1609	males	13	49.8	152	0.92	1.7
R-1610	males	13	44	157	0.99	1.7
R-1611	males	13	59.5	154.9	0.91	1.7
R-1612	males	14	44.7	159	0.97	1.7
R-1613	males	15	68.5	173	0.94	1.7
R-1624	males	11	52.6	149	0.98	1.71
R-1625	males	12	55.5	150	0.97	1.71
R-1626	males	12	57.9	156	0.89	1.71
R-1627	males	12	46.4	156.8	0.91	1.71
R-1628	males	13	75	161	0.92	1.71
R-1629	males	14	43.6	152	0.95	1.71
R-1643	males	12	43.3	149	0.91	1.72
R-1655	males	11	45.1	156.5	0.87	1.73
R-1656	males	11	45.9	150.3	0.96	1.73
R-1657	males	12	40.6	154.5	0.96	1.73
R-1658	males	13	50.2	151.2	0.97	1.73
R-1659	males	13	43.4	158.5	0.88	1.73
R-1660	males	13	41.7	156.5	0.99	1.73
R-1673	males	11	48.3	151.5	0.89	1.74
R-1674	males	11	52.4	146.7	0.98	1.74
R-1675	males	13	41	150	0.99	1.74
R-1676	males	14	49.7	154.5	0.93	1.74
R-1687	males	10	62	157.5	1.02	1.75
R-1688	males	12	41.2	153	0.95	1.75
R-1689	males	13	45.8	155	0.91	1.75
R-1690	males	13	51.4	148.6	0.93	1.75
R-1691	males	15	77.6	154.3	0.97	1.75
R-1692	males	15	77.6	154.3	0.97	1.75
R-1712	males	10	48.2	145.7	0.98	1.76
R-1713	males	11	49.1	150	0.94	1.76
R-1714	males	13	49.3	148.5	0.95	1.76
R-1715	males	13	52.5	156.5	0.97	1.76
R-1716	males	14	46	158	0.89	1.76
R-1717	males	60	53.6	143.5	0.96	1.76
R-1733	males	11	55.5	158.5	0.93	1.77
R-1734	males	12	48	151	0.94	1.77
R-1755	males	9	36.4	137	0.93	1.78
R-1756	males	11	39.1	157.5	0.97	1.78
R-1757	males	11	53.4	156	0.95	1.78
R-1758	males	11	54.7	153.5	0.94	1.78
R-1759	males	12	44.2	155.6	0.93	1.78
R-1760	males	12	39.6	150.2	0.97	1.78
R-1761	males	12	41.8	151.5	0.99	1.78
R-1762	males	13	50.2	151.2	0.95	1.78
R-1763	males	14	50.2	160	0.97	1.78
R-1777	males	11	50.4	146.5	1	1.79
R-1778	males	11	49	152.3	0.91	1.79
R-1779	males	12	52.4	151.8	0.98	1.79
R-1780	males	13	62	160	0.89	1.79
R-1781	males	13	48.4	153.5	0.94	1.79
R-1782	males	13	59	151.8	1	1.79
R-1799	males	10	44.1	154	0.97	1.8
R-1800	males	12	49.4	153.2	0.93	1.8
R-1801	males	12	51.8	150.3	0.98	1.8
R-1802	males	12	49.2	149	1.02	1.8
R-1803	males	13	44	158	0.95	1.8
R-1804	males	13	49.9	158.3	0.96	1.8
R-1805	males	13	56.1	163.5	0.97	1.8
R-1806	males	14	48.1	164.6	0.91	1.8
R-1822	males	10	70.9	154	0.94	1.81
R-1823	males	11	51.7	156.7	0.97	1.81
R-1824	males	12	47.8	117.8	0.97	1.81
R-1825	males	12	52.6	157.8	0.92	1.81
R-1826	males	12	52.3	154	1	1.81
R-1827	males	12	44.6	157	0.98	1.81
R-1828	males	13	59.6	153.6	1	1.81
R-1829	males	13	41.3	153.1	1.02	1.81
R-1830	males	14	43.4	168.6	0.85	1.81
R-1831	males	15	48.6	159.2	0.97	1.81
R-1840	males	6	21.1	111.1	0.93	1.82
R-1841	males	10	45	150	0.95	1.82
R-1842	males	11	62	156	1.02	1.82
R-1843	males	11	56.1	151	0.99	1.82
R-1844	males	12	43.3	155.6	0.97	1.82
R-1845	males	12	57.7	157.5	0.94	1.82
R-1846	males	12	44.5	151	0.98	1.82
R-1847	males	13	40.4	151	0.93	1.82
R-1848	males	13	42.4	158.5	0.93	1.82
R-1849	males	13	52.3	158.3	0.91	1.82
R-1850	males	14	47	156	0.95	1.82
R-1851	males	14	47.8	159	1.02	1.82
R-1867	males	11	55	144	1.07	1.83
R-1868	males	12	46.6	157.3	0.9	1.83
R-1869	males	12	50.6	159	0.94	1.83
R-1870	males	12	42.8	157	0.97	1.83
R-1871	males	13	47.6	154	0.93	1.83
R-1872	males	14	53.4	167	0.9	1.83
R-1898	males	10	55.4	155	1.08	1.84
R-1899	males	11	40	148.7	1.04	1.84
R-1900	males	12	52.9	157.6	1	1.84
R-1901	males	12	44.6	157	0.97	1.84
R-1902	males	12	71.8	152.2	0.98	1.84
R-1903	males	13	44	157	0.93	1.84
R-1904	males	13	42.5	166.1	0.97	1.84
R-1905	males	13	46.9	170.2	0.86	1.84
R-1906	males	14	57.4	154.9	0.96	1.84
R-1930	males	11	48.4	151	1.01	1.85
R-1931	males	13	42.9	155.4	0.96	1.85
R-1932	males	13	53	155.5	0.94	1.85
R-1933	males	14	50.2	159.5	0.95	1.85
R-1934	males	15	48.1	164.5	0.89	1.85
R-1955	males	11	48.2	150.5	0.98	1.86
R-1956	males	11	45.4	154	1.03	1.86
R-1957	males	12	49.3	153.5	0.98	1.86
R-1958	males	12	62.2	153.5	1.02	1.86
R-1959	males	14	52.4	158	0.9	1.86
R-1960	males	16	62.6	159	1.08	1.86
R-1979	males	12	53.1	158	0.92	1.87
R-1980	males	12	62	157.6	0.95	1.87
R-1981	males	13	51.9	155	0.97	1.87
R-1982	males	13	63.5	153	1.05	1.87
R-1983	males	13	47	161.1	0.94	1.87
R-1984	males	14	44.7	160.5	1.01	1.87
R-1985	males	20	48.6	162.7	1	1.87
R-2011	males	11	59.3	156.5	0.99	1.88
R-2012	males	12	57.1	160	0.99	1.88
R-2013	males	12	49.2	162.8	0.92	1.88
R-2014	males	12	50.2	159.6	0.99	1.88
R-2015	males	12	47.6	156.5	1	1.88
R-2016	males	13	46.2	161.6	0.95	1.88
R-2017	males	13	58.9	161.5	0.99	1.88
R-2018	males	13	53.7	161.5	1	1.88
R-2019	males	13	51.5	159.5	0.93	1.88
R-2020	males	14	42.5	158.6	0.94	1.88
R-2021	males	15	44	167	0.87	1.88
R-2049	males	11	44.4	160.5	0.92	1.89
R-2050	males	13	64.2	159	0.99	1.89
R-2051	males	13	59	150	1.01	1.89
R-2052	males	14	44.8	163.4	0.89	1.89
R-2053	males	20	51.5	158.5	0.95	1.89
R-2075	males	7	49.8	155.2	0.95	1.9
R-2076	males	12	41.1	155.2	1	1.9
R-2077	males	12	45	161	0.96	1.9
R-2078	males	13	47.1	157.2	1	1.9
R-2079	males	13	55.4	157.5	0.96	1.9
R-2080	males	14	47.5	156	1.08	1.9
R-2081	males	14	77.2	163.9	0.93	1.9
R-2100	males	11	73.1	154.4	0.98	1.91
R-2101	males	11	37.8	150.3	1.05	1.91
R-2102	males	11	51.4	162.4	0.97	1.91
R-2103	males	12	49	153.5	0.99	1.91
R-2104	males	13	42.8	155	0.99	1.91
R-2105	males	14	59.1	165.5	0.92	1.91
R-2106	males	14	62	166.4	0.91	1.91
R-2107	males	15	50.2	160.1	0.96	1.91
R-2132	males	10	61.4	147.6	0.99	1.92
R-2133	males	10	61.4	147.6	0.99	1.92
R-2134	males	11	51.1	154	0.98	1.92
R-2135	males	12	50.4	158	0.97	1.92
R-2136	males	13	45.9	157.6	1.03	1.92
R-2137	males	13	43.8	155.5	1.01	1.92
R-2138	males	13	46.3	160.1	0.94	1.92
R-2139	males	14	49	153	1.02	1.92
R-2140	males	14	47	162	0.94	1.92
R-2141	males	14	54.6	160.3	0.92	1.92
R-2142	males	17	86.1	196	0.96	1.92
R-2165	males	11	57	159.5	0.93	1.93
R-2166	males	11	37	145	0.97	1.93
R-2167	males	11	55.7	159.9	0.97	1.93
R-2168	males	11	65.9	155	1	1.93
R-2169	males	12	45.5	155.4	0.98	1.93
R-2170	males	12	42.7	155.7	1.01	1.93
R-2171	males	13	57.8	171	0.96	1.93
R-2172	males	13	44.2	157	1.06	1.93
R-2173	males	14	52.3	159.5	0.92	1.93
R-2198	males	13	46.7	150.5	0.97	1.94
R-2199	males	13	57.9	158.4	1	1.94
R-2200	males	14	46	165	0.98	1.94
R-2231	males	12	56.2	159.7	0.98	1.95
R-2232	males	13	49.5	157.2	0.95	1.95
R-2233	males	13	43.9	155.5	0.96	1.95
R-2234	males	13	57	158	1.02	1.95
R-2235	males	14	48.8	152	1.07	1.95
R-2236	males	15	54	160.5	0.92	1.95
R-2237	males	70	64	152.5	0.87	1.95
R-2262	males	12	55.4	154.1	1	1.96
R-2263	males	13	52.2	156.2	1.03	1.96
R-2264	males	14	61	160	0.94	1.96
R-2265	males	14	50.3	160	1.06	1.96
R-2266	males	14	58.8	163.2	0.95	1.96
R-2283	males	11	59	161.1	1.02	1.97
R-2284	males	12	59.2	158.6	0.95	1.97
R-2285	males	13	49.2	162.2	0.94	1.97
R-2286	males	13	52.4	153.5	1.09	1.97
R-2287	males	13	46.6	158.9	1.06	1.97
R-2288	males	16	48.8	160	0.98	1.97
R-2315	males	12	52	156.9	0.99	1.98
R-2316	males	12	54.8	156	1.01	1.98
R-2317	males	13	61	152	1.11	1.98
R-2318	males	13	48.7	162.5	0.97	1.98
R-2319	males	13	48.3	160.8	0.95	1.98
R-2320	males	14	69.8	159.7	1.01	1.98
R-2321	males	14	50.4	159.5	1.01	1.98
R-2322	males	14	55.1	168	0.93	1.98
R-2351	males	10	64.5	153	1	1.99
R-2352	males	12	53.5	164.7	0.94	1.99
R-2353	males	12	47.3	162	0.92	1.99
R-2354	males	12	50	156	1.07	1.99
R-2355	males	12	64.1	161.4	0.96	1.99
R-2356	males	13	80.3	161	1.01	1.99
R-2357	males	14	52.6	162.2	1.02	1.99
R-2358	males	15	53.3	169.5	0.99	1.99
R-2390	males	12	72.4	155	1.1	2
R-2391	males	13	47	156.5	1.09	2
R-2392	males	13	55.8	164	0.99	2
R-2393	males	14	50.4	164	0.93	2
R-2394	males	16	53.2	161.5	1.03	2
R-2395	males	18	57.4	167	1.05	2
R-2415	males	11	65.3	157.5	0.97	2.01
R-2416	males	13	49.8	164.5	0.95	2.01
R-2417	males	13	49.3	159	1.01	2.01
R-2418	males	13	57	160.6	0.98	2.01
R-2419	males	14	44	153.5	1.09	2.01
R-2420	males	16	53.1	163	0.95	2.01
R-2453	males	13	46.7	157.4	1.01	2.02
R-2454	males	13	54.5	156.5	1.1	2.02
R-2455	males	13	44.5	159.7	1.04	2.02
R-2456	males	13	51.5	158.5	0.96	2.02
R-2457	males	14	52.5	158.2	1.02	2.02
R-2458	males	14	76.1	176.4	1.06	2.02
R-2485	males	11	37.5	143	0.98	2.03
R-2486	males	11	52.2	156.5	0.99	2.03
R-2487	males	12	83.3	158.3	0.98	2.03
R-2488	males	12	64.3	156	1.09	2.03
R-2489	males	12	67.6	157	1.09	2.03
R-2490	males	13	57.4	163.3	1.03	2.03
R-2491	males	13	44.6	156.5	0.98	2.03
R-2492	males	14	52.1	158	1.05	2.03
R-2493	males	14	50.7	170.5	0.93	2.03
R-2494	males	14	64	167	1.05	2.03
R-2495	males	16	58	159	1	2.03
R-2496	males	17	58	162	1	2.03
R-2497	males	19	54.7	163.4	1	2.03
R-2498	males	20	66.4	170.1	0.98	2.03
R-2531	males	11	65.6	160	0.97	2.04
R-2532	males	12	47.8	156.8	1.04	2.04
R-2533	males	12	47.7	159.1	0.99	2.04
R-2534	males	12	52.4	159.1	1.03	2.04
R-2535	males	13	51.3	162.1	0.99	2.04
R-2536	males	13	65	146	1.01	2.04
R-2537	males	15	53.8	161.9	1	2.04
R-2538	males	16	51.3	158.7	1	2.04
R-2539	males	19	50.2	166.5	1.03	2.04
R-2540	males	20	59	162	1.09	2.04
R-2567	males	9	41	140	1.01	2.05
R-2568	males	13	55.3	156.6	1.01	2.05
R-2569	males	13	67.6	162.3	1.01	2.05
R-2570	males	14	53.5	160.6	1.01	2.05
R-2571	males	14	48	169	0.99	2.05
R-2572	males	50	80.4	164	1.1	2.05
R-2573	males	60	55.8	160.7	1	2.05
R-2602	males	12	69.4	151.2	1.02	2.06
R-2603	males	13	44.8	154.6	1.01	2.06
R-2604	males	14	64.2	168	0.99	2.06
R-2605	males	14	48.5	165.6	1.01	2.06
R-2606	males	14	41.5	162.6	1	2.06
R-2607	males	14	41.1	159.5	1.05	2.06
R-2608	males	15	61.4	162	0.93	2.06
R-2636	males	7	34.8	125.6	0.97	2.07
R-2637	males	13	49.7	161	0.95	2.07
R-2638	males	13	75.3	164	1	2.07
R-2639	males	15	67.3	161	1.01	2.07
R-2640	males	16	57.1	167.8	0.96	2.07
R-2641	males	20	73.1	170.3	1.09	2.07
R-2642	males	30	76.6	168.4	0.87	2.07
R-2643	males	70	67.8	158	1.02	2.07
R-2671	males	12	58.5	136.2	1	2.08
R-2672	males	13	49.8	155.5	1.11	2.08
R-2673	males	13	53.9	161.5	0.98	2.08
R-2674	males	14	50.4	165.5	0.94	2.08
R-2675	males	16	68	158	1.01	2.08
R-2676	males	17	55.7	163.5	1	2.08
R-2712	males	14	53.6	166	1	2.09
R-2713	males	14	54.6	162	1.07	2.09
R-2714	males	14	50.2	168	1	2.09
R-2715	males	14	51.6	161.4	1.01	2.09
R-2743	males	12	59.8	159.8	1.02	2.1
R-2744	males	13	56.3	168.2	0.97	2.1
R-2745	males	13	52.5	162	1.04	2.1
R-2746	males	13	58	161	1.06	2.1
R-2747	males	14	60.5	161	1.02	2.1
R-2748	males	14	57.5	172.9	1.03	2.1
R-2749	males	15	61	160	1.05	2.1
R-2750	males	15	52.2	168.4	0.99	2.1
R-2751	males	15	51.8	175.5	0.99	2.1
R-2779	males	10	28	136	1.04	2.11
R-2780	males	12	52.3	157.5	1.06	2.11
R-2781	males	13	51.2	162.1	1.14	2.11
R-2782	males	15	55	160	1.04	2.11
R-2783	males	15	51.3	166.6	1.11	2.11
R-2784	males	15	66.8	157.1	1.02	2.11
R-2785	males	16	49.1	160.6	1	2.11
R-2807	males	13	67.3	162.9	0.98	2.12
R-2808	males	14	51.4	161.4	0.99	2.12
R-2809	males	14	56.3	173	0.95	2.12
R-2810	males	14	53.5	162	1.02	2.12
R-2811	males	14	58.3	163.4	1.02	2.12
R-2812	males	50	82.7	171.1	1.15	2.12
R-2838	males	13	64.1	166.5	0.99	2.13
R-2839	males	13	64.1	166.5	0.99	2.13
R-2840	males	14	57.9	162.1	1.03	2.13
R-2841	males	14	52.5	157.2	1.02	2.13
R-2842	males	15	57	165.2	0.99	2.13
R-2843	males	16	54.1	165.5	0.98	2.13
R-2844	males	17	56.4	164.5	0.96	2.13
R-2845	males	50	70	172.5	0.98	2.13
R-2873	males	7	30	124	1.1	2.14
R-2874	males	13	43.4	159.7	1.04	2.14
R-2875	males	14	47.6	166	0.99	2.14
R-2876	males	14	50.9	162	1.02	2.14
R-2877	males	15	57.8	164	1.08	2.14
R-2903	males	13	42.3	158	1.08	2.15
R-2904	males	13	64	161	1.04	2.15
R-2905	males	14	62	162.5	1.01	2.15
R-2906	males	14	59.6	161	1.03	2.15
R-2907	males	14	56.7	178.1	0.93	2.15
R-2908	males	18	60.7	163.5	1.1	2.15
R-2909	males	60	86.8	156.5	1.12	2.15
R-2941	males	12	50.8	167	1.1	2.16
R-2942	males	14	53.5	168	1.06	2.16
R-2943	males	14	50.8	162.1	0.99	2.16
R-2944	males	14	62	168	1.06	2.16
R-2945	males	14	54.3	165.7	0.99	2.16
R-2946	males	15	51.5	168.5	1.02	2.16
R-2947	males	17	55.2	161.1	1.11	2.16
R-2970	males	11	44.9	156.5	1.05	2.17
R-2971	males	12	53.6	161.5	1.03	2.17
R-2972	males	12	49	162.5	1.03	2.17
R-2973	males	13	54	165.8	1.09	2.17
R-2974	males	13	52.8	161.2	1.04	2.17
R-2975	males	13	53.6	166.1	1.06	2.17
R-2976	males	14	84.7	140	1.04	2.17
R-2977	males	14	50	165.2	1.05	2.17
R-3003	males	13	52	163	1.05	2.18
R-3004	males	13	60.4	165	1.03	2.18
R-3005	males	14	50.4	163.1	1.08	2.18
R-3006	males	14	53.8	168.7	0.96	2.18
R-3007	males	17	59	163	1.02	2.18
R-3029	males	11	75.5	161.5	1.09	2.19
R-3030	males	14	51	166.5	0.98	2.19
R-3031	males	14	62.1	164	1.05	2.19
R-3032	males	14	53.8	163.5	1.03	2.19
R-3033	males	15	56	172.5	1.01	2.19
R-3034	males	17	56.3	154.7	1.14	2.19
R-3035	males	20	65.7	170.1	1.14	2.19
R-3036	males	30	68.8	164.7	1.06	2.19
R-3053	males	9	29.5	130.5	1.09	2.2
R-3054	males	11	65.7	158.5	1.1	2.2
R-3055	males	12	58.8	161.2	1.02	2.2
R-3056	males	13	57.6	166	1.05	2.2
R-3057	males	14	46.8	165.4	1.06	2.2
R-3058	males	14	72.2	163	1.05	2.2
R-3059	males	14	43.1	165.4	1.05	2.2
R-3060	males	15	50.5	161.5	1.08	2.2
R-3076	males	11	54.7	165	1.1	2.21
R-3077	males	13	62.8	174	0.99	2.21
R-3078	males	20	58	173	0.96	2.21
R-3079	males	20	67.9	157	1.08	2.21
R-3105	males	13	57.1	170.8	1.01	2.22
R-3106	males	14	50	161	1.07	2.22
R-3107	males	17	56.7	167	1.01	2.22
R-3108	males	40	64.1	160.5	1.09	2.22
R-3129	males	13	53.7	161.9	1.07	2.23
R-3130	males	14	55	161.4	1.06	2.23
R-3131	males	14	54.6	162.5	1.01	2.23
R-3132	males	15	60.6	177.9	0.88	2.23
R-3133	males	15	51.6	168.5	1.03	2.23
R-3134	males	17	52.3	167	1.09	2.23
R-3135	males	18	56.7	155.6	1.14	2.23
R-3156	males	13	55.8	167	1.07	2.24
R-3157	males	14	62.5	157	1.13	2.24
R-3158	males	14	51.1	160	1.15	2.24
R-3159	males	14	60.5	169.1	0.98	2.24
R-3160	males	14	51.9	167.5	1.01	2.24
R-3161	males	15	55.3	167	0.99	2.24
R-3162	males	15	66.2	168.2	1.02	2.24
R-3163	males	15	80	164.9	1.1	2.24
R-3164	males	16	54.2	166	1.04	2.24
R-3165	males	18	56.9	159.8	1.13	2.24
R-3166	males	70	69.7	160	1.04	2.24
R-3189	males	13	62.1	162	1.08	2.25
R-3190	males	13	58.4	172.3	1	2.25
R-3191	males	15	51.3	165.5	1.05	2.25
R-3220	males	8	30.7	129.4	1.14	2.26
R-3221	males	15	53.6	157	1.18	2.26
R-3222	males	16	75.3	166	1.1	2.26
R-3223	males	17	57.5	166	1.1	2.26
R-3224	males	18	52.5	170.4	1.06	2.26
R-3225	males	18	47.3	157.6	1.1	2.26
R-3226	males	19	94.5	181.3	1.1	2.26
R-3227	males	30	69.7	159.2	1.15	2.26
R-3250	males	12	82	161	1.17	2.27
R-3251	males	13	65.2	170.1	1.06	2.27
R-3252	males	14	71.7	165.2	1.15	2.27
R-3253	males	14	60	165	1.04	2.27
R-3254	males	14	59.8	161.5	1.04	2.27
R-3255	males	17	56.1	162	1.11	2.27
R-3256	males	30	84.7	170.3	1.01	2.27
R-3257	males	50	74	162.3	1.04	2.27
R-3278	males	12	52	172.6	0.98	2.28
R-3279	males	13	63.5	172.2	0.99	2.28
R-3280	males	13	56	164	1.08	2.28
R-3281	males	14	73.4	162	1.03	2.28
R-3282	males	14	53	166.4	1.06	2.28
R-3283	males	14	55	167.6	1.12	2.28
R-3284	males	15	57.2	169.5	0.98	2.28
R-3285	males	15	58	168.5	1.06	2.28
R-3286	males	15	54	157	1.16	2.28
R-3287	males	15	55.5	165	1.18	2.28
R-3288	males	15	56	162	1.09	2.28
R-3289	males	20	59.9	161.2	1.1	2.28
R-3311	males	12	59.4	163.1	1.06	2.29
R-3312	males	13	54	166.4	1.06	2.29
R-3313	males	14	73.6	167.4	1.06	2.29
R-3314	males	16	57	169	1.06	2.29
R-3315	males	17	64.3	163.6	1.15	2.29
R-3316	males	17	53.7	162	1.16	2.29
R-3317	males	17	54.7	160.5	1.08	2.29
R-3345	males	13	60	166	1.18	2.3
R-3346	males	14	78.1	168	1.12	2.3
R-3347	males	14	48.3	169.6	1.05	2.3
R-3348	males	15	65.5	164.3	1.06	2.3
R-3349	males	16	72	176	1.06	2.3
R-3369	males	14	55.7	165	1.07	2.31
R-3370	males	15	64.8	163	1.06	2.31
R-3371	males	16	62.6	166	1.15	2.31
R-3372	males	16	94.7	172	0.99	2.31
R-3373	males	16	55.2	169.2	1.06	2.31
R-3374	males	40	70.2	165.2	1.08	2.31
R-3375	males	70	120.2	174	1.17	2.31
R-3399	males	15	54.4	171	1.04	2.32
R-3400	males	15	60.9	167.3	1.1	2.32
R-3401	males	15	56.7	166.5	1.05	2.32
R-3402	males	16	65.2	161.5	1.16	2.32
R-3403	males	16	58.7	174.1	1.01	2.32
R-3404	males	17	53.3	162.6	1.16	2.32
R-3405	males	19	80.9	166	1.04	2.32
R-3425	males	12	70	160.4	1.15	2.33
R-3426	males	14	74.4	168.7	1.04	2.33
R-3427	males	15	66.9	174	0.93	2.33
R-3428	males	16	61	168	1.09	2.33
R-3429	males	16	63.1	162.1	1.21	2.33
R-3449	males	13	55.8	168.6	1.04	2.34
R-3450	males	13	57.5	172.6	1.19	2.34
R-3451	males	13	56.9	160.7	1.19	2.34
R-3452	males	14	54.1	166.5	1.04	2.34
R-3453	males	14	57.2	169	1.03	2.34
R-3454	males	14	61.7	166.7	1.08	2.34
R-3455	males	15	50.3	161	1.11	2.34
R-3456	males	16	78	170	1.08	2.34
R-3457	males	16	60.7	166.5	1.18	2.34
R-3458	males	17	68.5	173.1	1.12	2.34
R-3459	males	18	59.9	174.5	1.13	2.34
R-3460	males	18	64.4	162	1.2	2.34
R-3461	males	20	63	157	1.18	2.34
R-3487	males	12	53.7	171.4	1.06	2.35
R-3488	males	12	51.6	162	1.08	2.35
R-3489	males	13	66	165	1.16	2.35
R-3490	males	13	54.6	159.7	1.14	2.35
R-3491	males	13	52.6	169.4	1.08	2.35
R-3492	males	13	49.8	172.8	1.06	2.35
R-3493	males	14	56.2	160.1	1.2	2.35
R-3494	males	14	57.7	166.6	1.09	2.35
R-3495	males	14	52.5	167	1.13	2.35
R-3496	males	14	50.6	170	1	2.35
R-3497	males	14	50.6	170	1	2.35
R-3498	males	15	63.1	162	1.08	2.35
R-3499	males	15	48.4	163	1.1	2.35
R-3500	males	15	59.3	166.7	1.05	2.35
R-3501	males	20	71.9	171	1.12	2.35
R-3502	males	20	69.6	169	1.22	2.35
R-3503	males	40	61.7	164.2	1.13	2.35
R-3520	males	11	74.4	153.4	1.19	2.36
R-3521	males	12	61.4	164.8	1.08	2.36
R-3522	males	12	61.4	164.8	1.08	2.36
R-3523	males	13	60	173.2	1.03	2.36
R-3524	males	14	65.5	162.9	1.1	2.36
R-3525	males	14	54.1	164.5	1.08	2.36
R-3526	males	14	62.9	174	1.06	2.36
R-3527	males	14	55.6	165.2	1.11	2.36
R-3528	males	15	55.4	166.5	1.08	2.36
R-3529	males	16	57.4	161.5	1.15	2.36
R-3530	males	20	64.1	162.2	1.16	2.36
R-3531	males	30	62.4	167.6	1.12	2.36
R-3532	males	70	71.2	166.5	0.94	2.36
R-3549	males	14	65.5	171	1.19	2.37
R-3550	males	15	57.3	173	1.13	2.37
R-3551	males	15	86.8	175	1.08	2.37
R-3552	males	17	65.1	162	1.13	2.37
R-3553	males	17	62.2	170.8	1.07	2.37
R-3554	males	19	64.7	166.1	1.11	2.37
R-3555	males	70	75.3	158.2	1.07	2.37
R-3577	males	13	50	160	1.25	2.38
R-3578	males	15	52.1	166.4	1.13	2.38
R-3579	males	15	56.2	172.5	1.12	2.38
R-3580	males	15	59	166	1.08	2.38
R-3581	males	15	60.2	167.8	1.12	2.38
R-3582	males	17	72.3	176	1.08	2.38
R-3601	males	11	58.4	166.1	1.08	2.39
R-3602	males	13	60.1	171.3	1.02	2.39
R-3603	males	13	56.7	173	1.09	2.39
R-3604	males	14	52.2	161	1.15	2.39
R-3605	males	16	53.8	166.7	1.07	2.39
R-3606	males	17	67.6	168.5	1.08	2.39
R-3607	males	17	48.8	160.9	1.11	2.39
R-3608	males	18	54.2	161.9	1.12	2.39
R-3609	males	20	68.4	167.1	1.07	2.39
R-3610	males	20	69	165.3	1.07	2.39
R-3618	males	13	63.5	165.6	1.16	2.4
R-3619	males	13	61.2	167.8	1.09	2.4
R-3620	males	13	56.1	160	1.2	2.4
R-3621	males	14	59.4	167.5	1.05	2.4
R-3622	males	15	59	165.1	1.12	2.4
R-3623	males	15	54	173	1.08	2.4
R-3624	males	15	60.6	171.5	1	2.4
R-3625	males	16	57.4	166	1.16	2.4
R-3626	males	17	60.2	167	1.1	2.4
R-3627	males	17	56	170.7	1.08	2.4
R-3628	males	17	51.8	167.7	1.11	2.4
R-3629	males	20	63.8	172	1.06	2.4
R-3630	males	20	62	153	1.24	2.4
R-3631	males	50	67.5	164	1.1	2.4
R-3632	males	60	68.8	166.4	1.03	2.4
R-3633	males	80	70.2	165	1.13	2.4
R-3651	males	8	24.8	120.3	1.07	2.41
R-3652	males	14	65.3	167.7	1.13	2.41
R-3653	males	14	72.3	165	1.11	2.41
R-3654	males	16	59.4	172	1.12	2.41
R-3655	males	16	58.5	171	1.09	2.41
R-3656	males	17	63.4	164.2	1.24	2.41
R-3657	males	18	63	163.7	1.19	2.41
R-3658	males	19	61.5	163.1	1.11	2.41
R-3659	males	19	77.8	158	1.1	2.41
R-3660	males	20	68.4	167.1	1.09	2.41
R-3661	males	20	69	165.3	1.09	2.41
R-3662	males	70	63.6	158	1.16	2.41
R-3678	males	14	79.4	171.7	1.11	2.42
R-3679	males	15	57	162.5	1.12	2.42
R-3680	males	15	70	165	1.08	2.42
R-3681	males	15	58	175	1.08	2.42
R-3682	males	15	69.9	163.4	1.09	2.42
R-3683	males	16	65.5	163.5	1.09	2.42
R-3684	males	16	55.5	158.5	1.21	2.42
R-3685	males	16	58.6	164	1.13	2.42
R-3686	males	16	95	173	1.02	2.42
R-3687	males	19	63.6	163	1.17	2.42
R-3688	males	20	63.4	176	1.1	2.42
R-3689	males	50	97	169.5	1.21	2.42
R-3700	males	12	61.5	162	1.16	2.43
R-3701	males	13	66.9	169	1.05	2.43
R-3702	males	14	61.5	174.9	1.04	2.43
R-3703	males	15	62.6	166.8	1.1	2.43
R-3704	males	15	59.3	171.1	1.06	2.43
R-3705	males	16	56.7	167	1.1	2.43
R-3706	males	16	65	170	1	2.43
R-3707	males	17	47.7	161	1.22	2.43
R-3708	males	18	64	177	1.2	2.43
R-3709	males	19	64.8	163.6	1.17	2.43
R-3710	males	20	66.6	165.6	1.09	2.43
R-3711	males	20	75.1	169.2	1.18	2.43
R-3723	males	5	24.5	114.2	1.26	2.44
R-3724	males	14	65.5	171	1.21	2.44
R-3725	males	15	75.6	173.3	1.14	2.44
R-3726	males	15	69.2	167	1.09	2.44
R-3727	males	15	56.3	171	1.16	2.44
R-3728	males	16	76.4	165.8	1.1	2.44
R-3729	males	17	72.7	162	1.14	2.44
R-3730	males	17	61.9	177.5	1.05	2.44
R-3731	males	17	83.3	163	1.18	2.44
R-3732	males	19	68.7	166.5	1.12	2.44
R-3733	males	20	49.5	169.2	1.08	2.44
R-3734	males	20	66.7	164.9	1.14	2.44
R-3735	males	50	75.3	175.5	1.02	2.44
R-3751	males	12	71.3	173	1.02	2.45
R-3752	males	12	66.6	168.5	1.07	2.45
R-3753	males	14	63.7	172.1	1.06	2.45
R-3754	males	15	62.5	167.3	1.09	2.45
R-3755	males	15	57.1	166	1.18	2.45
R-3756	males	15	58.2	169	1.08	2.45
R-3757	males	15	64.2	168.5	1.07	2.45
R-3758	males	16	83.7	171	1.04	2.45
R-3759	males	17	72.9	172.9	1.09	2.45
R-3760	males	17	62.7	165.7	1.11	2.45
R-3761	males	18	65.3	169	1.13	2.45
R-3762	males	18	63	175	1.11	2.45
R-3775	males	12	79.8	164.4	1.08	2.46
R-3776	males	13	70.1	167.2	1.12	2.46
R-3777	males	14	69.5	172.3	1.08	2.46
R-3778	males	14	57.7	173.5	1.09	2.46
R-3779	males	14	66.3	173.5	1.05	2.46
R-3780	males	15	55.7	164.5	1.14	2.46
R-3781	males	15	57.9	171.5	1.06	2.46
R-3782	males	16	67.1	165.3	1.08	2.46
R-3783	males	16	58.3	168	1.19	2.46
R-3784	males	16	73.9	173	1.22	2.46
R-3785	males	16	68.3	171.3	1.01	2.46
R-3786	males	16	61.3	176	1.13	2.46
R-3787	males	16	57.1	159.8	1.12	2.46
R-3788	males	16	53.6	169	1.21	2.46
R-3789	males	16	59	171	1.13	2.46
R-3790	males	17	59.9	177.5	1.01	2.46
R-3805	males	13	63.6	166.3	1.08	2.47
R-3806	males	14	68	172	1.1	2.47
R-3807	males	14	80.5	165	1.12	2.47
R-3808	males	14	62.5	161.9	1.11	2.47
R-3809	males	14	59.8	167.5	1.21	2.47
R-3810	males	15	69.5	170	1.11	2.47
R-3811	males	15	60.9	170.7	1.13	2.47
R-3812	males	16	53	164	1.2	2.47
R-3813	males	17	59	164	1.21	2.47
R-3814	males	18	76.4	168.5	1.08	2.47
R-3815	males	18	86.8	166	1.11	2.47
R-3816	males	20	65	164.8	1.09	2.47
R-3817	males	20	64	166	1.11	2.47
R-3831	males	13	66.6	164	1.12	2.48
R-3832	males	13	65.9	166.3	1.16	2.48
R-3833	males	14	61.7	175.5	1.04	2.48
R-3834	males	14	69.5	165.7	1.14	2.48
R-3835	males	14	55	166.6	1.12	2.48
R-3836	males	14	65.3	176.5	1.1	2.48
R-3837	males	15	67.8	167	1.14	2.48
R-3838	males	15	61.6	173	1.13	2.48
R-3839	males	17	80.2	168.4	1.22	2.48
R-3840	males	18	66.2	183	1.07	2.48
R-3841	males	18	77.1	167.2	1.13	2.48
R-3852	males	12	62.7	165.9	1.1	2.49
R-3853	males	13	52.5	160.2	1.25	2.49
R-3854	males	14	63.7	162.5	1.16	2.49
R-3855	males	16	67.5	164.3	1.11	2.49
R-3856	males	17	68.3	166.6	1.14	2.49
R-3867	males	14	60.4	169.4	1.2	2.5
R-3868	males	16	64.4	170.3	1.1	2.5
R-3869	males	16	49.6	167	1.1	2.5
R-3870	males	16	56.6	177.5	1.08	2.5
R-3871	males	17	67.1	171.2	1.01	2.5
R-3872	males	18	70.8	180	1.09	2.5
R-3873	males	18	53.2	173.3	1.09	2.5
R-3874	males	20	64.3	166.5	1.11	2.5
R-3875	males	60	76.5	160.5	1.12	2.5
R-3876	males	70	67.9	158.2	1.17	2.5
R-3879	males	13	72.9	167.4	1.18	2.51
R-3880	males	13	71.7	184	1.12	2.51
R-3881	males	14	105	166	1.16	2.51
R-3882	males	14	55.1	160.5	1.2	2.51
R-3883	males	15	60.4	169.7	1.1	2.51
R-3884	males	16	59	167.5	1.12	2.51
R-3885	males	17	67.7	161.7	1.25	2.51
R-3886	males	17	82.9	170.3	1.22	2.51
R-3887	males	17	60.7	161.4	1.21	2.51
R-3888	males	18	55.4	168.4	1.17	2.51
R-3889	males	20	61.7	176	1.11	2.51
R-3890	males	20	73.2	170.1	1.16	2.51
R-3891	males	50	88.6	163.2	1.17	2.51
R-3892	males	60	72.1	165	1.13	2.51
R-3904	males	10	58.1	155.3	1.09	2.52
R-3905	males	14	61	168.5	1.1	2.52
R-3906	males	14	70.8	165.5	1.11	2.52
R-3907	males	14	76.8	166.5	1.2	2.52
R-3908	males	15	57.5	166	1.1	2.52
R-3909	males	15	80	175	1.17	2.52
R-3910	males	15	58.8	164.5	1.21	2.52
R-3911	males	15	63	176	1.15	2.52
R-3912	males	15	60.3	169.4	1.03	2.52
R-3913	males	15	70.9	177.8	1.06	2.52
R-3914	males	16	56.7	169	1.17	2.52
R-3915	males	17	74.9	177.5	1.06	2.52
R-3916	males	17	63.3	165.4	1.18	2.52
R-3917	males	18	72	164.7	1.16	2.52
R-3918	males	18	62.4	166.9	1.19	2.52
R-3919	males	18	60.1	174.1	1.02	2.52
R-3920	males	20	56.4	163.3	1.22	2.52
R-3921	males	60	79.2	161	1.15	2.52
R-3931	males	12	69.5	171.5	1.07	2.53
R-3932	males	15	57.2	171	1.15	2.53
R-3933	males	15	58.4	167.2	1.17	2.53
R-3934	males	15	59.6	172.6	1.08	2.53
R-3935	males	15	62.3	174	1.03	2.53
R-3936	males	16	86	170	1.19	2.53
R-3937	males	16	62.8	169	1.14	2.53
R-3938	males	16	59.9	158.8	1.3	2.53
R-3939	males	16	55.9	168.5	1.1	2.53
R-3940	males	16	59.7	166	1.23	2.53
R-3941	males	17	64.8	171.6	1.16	2.53
R-3942	males	17	54	172.7	1.18	2.53
R-3943	males	17	61	173	1.22	2.53
R-3944	males	17	79.1	172	1.12	2.53
R-3945	males	17	58	162.9	1.23	2.53
R-3946	males	18	61.9	160.3	1.15	2.53
R-3947	males	18	68.4	174.5	1.15	2.53
R-3948	males	20	60.2	168	1.11	2.53
R-3949	males	20	78.5	175.3	1.12	2.53
R-3958	males	13	57.3	168.2	1.17	2.54
R-3959	males	13	68.5	167	1.13	2.54
R-3960	males	13	68.1	165	1.13	2.54
R-3961	males	14	58.2	164	1.17	2.54
R-3962	males	14	52.6	171	1.12	2.54
R-3963	males	15	55.4	161.8	1.12	2.54
R-3964	males	15	63	167	1.23	2.54
R-3965	males	15	64.5	173.2	1.1	2.54
R-3966	males	15	58.5	170	1.27	2.54
R-3967	males	16	77.5	168	1.06	2.54
R-3968	males	17	74.2	163	1.25	2.54
R-3969	males	17	57.2	168.8	1.07	2.54
R-3970	males	18	66.2	183	1.09	2.54
R-3971	males	20	63.8	161.8	1.2	2.54
R-3972	males	40	71.7	174.7	1.04	2.54
R-3973	males	40	68.8	163.4	1.14	2.54
R-3974	males	60	96.5	165.7	1.2	2.54
R-3975	males	70	81.2	162.6	1.2	2.54
R-3978	males	13	51.9	173	1.16	2.55
R-3979	males	13	68.2	166.6	1.23	2.55
R-3980	males	14	72.1	167.9	1.14	2.55
R-3981	males	15	57.3	166.4	1.17	2.55
R-3982	males	16	62.1	167.7	1.19	2.55
R-3983	males	16	58.6	165.7	1.25	2.55
R-3984	males	17	77.2	168	1.23	2.55
R-3985	males	17	75.8	177.3	1.06	2.55
R-3986	males	17	70	165.5	1.15	2.55
R-3987	males	18	61.5	169.4	1.09	2.55
R-3988	males	19	70.5	166	1.16	2.55
R-3989	males	20	64	162.3	1.17	2.55
R-3990	males	30	76.2	162.1	1.28	2.55
R-3991	males	60	71.6	156.7	1.03	2.55
R-3992	males	70	69.1	169	1.09	2.55
R-4001	males	13	60.4	165	1.19	2.56
R-4002	males	14	60.5	170.5	1.16	2.56
R-4003	males	15	60.7	170	1.11	2.56
R-4004	males	16	66.6	174	1.05	2.56
R-4005	males	17	63.8	169.2	1.11	2.56
R-4006	males	17	73.6	173.3	1.09	2.56
R-4007	males	17	66	162.7	1.15	2.56
R-4008	males	18	65.3	164	1.19	2.56
R-4009	males	60	73.1	169	1.22	2.56
R-4010	males	70	65.9	159	1.25	2.56
R-4016	males	13	62	172	1.09	2.57
R-4017	males	14	71.7	173.8	1.07	2.57
R-4018	males	14	67.1	162.5	1.12	2.57
R-4019	males	15	53.8	173	1.13	2.57
R-4020	males	16	63	165	1.24	2.57
R-4021	males	16	69.1	168.3	1.27	2.57
R-4022	males	16	108.4	172	1.16	2.57
R-4023	males	16	58.9	167.3	1.12	2.57
R-4024	males	16	56.8	164	1.3	2.57
R-4025	males	17	62.6	164.3	1.17	2.57
R-4026	males	17	71.9	171.2	1.11	2.57
R-4027	males	17	57.6	159.7	1.27	2.57
R-4028	males	17	65.7	173.6	1.13	2.57
R-4029	males	18	75.9	174.5	1.19	2.57
R-4030	males	20	61.7	167	1.15	2.57
R-4031	males	20	67	167	1.16	2.57
R-4032	males	20	76.3	176	1.11	2.57
R-4033	males	40	85	171	1.11	2.57
R-4034	males	60	72.1	165.5	1.09	2.57
R-4035	males	60	78.1	165	1.18	2.57
R-4045	males	13	84.7	158	1.18	2.58
R-4046	males	14	60.2	154.3	1.09	2.58
R-4047	males	15	55.3	167.7	1.15	2.58
R-4048	males	15	62.7	167.1	1.13	2.58
R-4049	males	16	56.6	169	1.19	2.58
R-4050	males	16	56.8	168	1.12	2.58
R-4051	males	16	59.4	164	1.26	2.58
R-4052	males	20	72.4	165	1.17	2.58
R-4053	males	30	76.3	166.9	1.14	2.58
R-4064	males	5	16.9	100	1.09	2.59
R-4065	males	13	55.7	160.5	1.17	2.59
R-4066	males	15	63.7	162	1.2	2.59
R-4067	males	15	55	161	1.16	2.59
R-4068	males	15	59.1	173.9	1.09	2.59
R-4069	males	16	61.2	171.4	1.11	2.59
R-4070	males	16	58.5	170.2	1.16	2.59
R-4071	males	16	71.7	168.6	1.28	2.59
R-4072	males	17	87.5	162.5	1.26	2.59
R-4073	males	17	63.1	166.6	1.17	2.59
R-4074	males	17	59	168	1.22	2.59
R-4075	males	20	71.4	167.5	1.15	2.59
R-4080	males	13	101	173	1.13	2.6
R-4081	males	14	72.4	167.5	1.17	2.6
R-4082	males	14	53	165.2	1.25	2.6
R-4083	males	15	56.5	166.4	1.17	2.6
R-4084	males	15	59	165.7	1.16	2.6
R-4085	males	16	64	174.5	1.11	2.6
R-4086	males	17	61.5	163.5	1.26	2.6
R-4087	males	17	69.8	172.6	1.13	2.6
R-4088	males	18	67.1	164	1.19	2.6
R-4089	males	18	105	166.5	1.14	2.6
R-4090	males	18	64	160	1.31	2.6
R-4091	males	18	67.6	172.2	1.07	2.6
R-4092	males	19	66.5	177	1.02	2.6
R-4093	males	19	64	166.5	1.16	2.6
R-4094	males	19	67.2	169.5	1.14	2.6
R-4095	males	20	62.4	171.5	1.19	2.6
R-4096	males	20	60.1	167	1.14	2.6
R-4097	males	20	88.7	169.4	1.09	2.6
R-4108	males	14	66.4	171.5	1.15	2.61
R-4109	males	14	59.7	170.1	1.1	2.61
R-4110	males	15	83.8	165	1.21	2.61
R-4111	males	16	57.1	169	1.19	2.61
R-4112	males	17	56.7	172	1.12	2.61
R-4113	males	17	66.2	168	1.23	2.61
R-4114	males	17	69.6	165.9	1.15	2.61
R-4115	males	17	89	164	1.29	2.61
R-4116	males	18	81.4	170.5	1.19	2.61
R-4117	males	18	63.9	165.5	1.29	2.61
R-4118	males	18	57.6	165.6	1.13	2.61
R-4119	males	18	59.4	174	1.13	2.61
R-4120	males	18	62.8	172.1	1.2	2.61
R-4121	males	19	57.3	168.7	1.26	2.61
R-4122	males	20	77.7	172	1.12	2.61
R-4123	males	40	76.6	171.1	1.05	2.61
R-4124	males	80	72.7	169.1	1.04	2.61
R-4129	males	13	63.4	171.4	1.18	2.62
R-4130	males	14	60.2	174.2	1.1	2.62
R-4131	males	14	94.3	178.6	1.13	2.62
R-4132	males	15	90.5	175.3	1.18	2.62
R-4133	males	15	63.5	171	1.13	2.62
R-4134	males	15	60.8	168	1.24	2.62
R-4135	males	16	62.9	182.1	1.16	2.62
R-4136	males	16	63.4	165.5	1.08	2.62
R-4137	males	16	59.4	171.1	1.16	2.62
R-4138	males	17	75.1	165.5	1.19	2.62
R-4139	males	17	75.1	165.5	1.19	2.62
R-4140	males	17	64.4	168.3	1.18	2.62
R-4141	males	17	64.4	168.3	1.18	2.62
R-4142	males	17	65.6	169.5	1.2	2.62
R-4143	males	19	60.7	171	1.15	2.62
R-4144	males	20	73	173.5	1.11	2.62
R-4145	males	20	66.9	159.4	1.38	2.62
R-4146	males	20	72	157.5	1.29	2.62
R-4147	males	40	84.4	164	1.16	2.62
R-4151	males	13	61.4	173	1.21	2.63
R-4152	males	14	64.2	165	1.18	2.63
R-4153	males	15	66.7	174	1.17	2.63
R-4154	males	16	63.9	175.2	1.12	2.63
R-4155	males	16	71.1	172	1.03	2.63
R-4156	males	16	66.5	165.8	1.26	2.63
R-4157	males	17	56.2	163.8	1.21	2.63
R-4158	males	17	61.5	163	1.3	2.63
R-4159	males	17	64	171	1.22	2.63
R-4160	males	20	61.4	165	1.21	2.63
R-4161	males	20	61	165.2	1.23	2.63
R-4162	males	20	72.7	170.4	1.2	2.63
R-4163	males	30	75.8	172.3	1.16	2.63
R-4166	males	13	67.1	173.2	1.09	2.64
R-4167	males	14	74.3	175.8	1.08	2.64
R-4168	males	15	71.7	171	1.22	2.64
R-4169	males	15	79.5	176	1.21	2.64
R-4170	males	16	64.4	172.6	1.2	2.64
R-4171	males	16	67.4	171	1.22	2.64
R-4172	males	16	75.5	172.7	1.2	2.64
R-4173	males	17	62	168.7	1.22	2.64
R-4174	males	17	70.7	170.1	1.07	2.64
R-4175	males	17	101.5	169.7	1.19	2.64
R-4176	males	19	61.2	180.1	1.04	2.64
R-4177	males	19	84.6	177.4	1.23	2.64
R-4183	males	13	72	169	1.15	2.65
R-4184	males	13	62.3	166	1.17	2.65
R-4185	males	15	75	168.5	1.21	2.65
R-4186	males	15	74.2	170	1.15	2.65
R-4187	males	16	61.4	165.5	1.29	2.65
R-4188	males	16	63	175	1.12	2.65
R-4189	males	16	81.8	176	1.25	2.65
R-4190	males	16	62.4	169.6	1.22	2.65
R-4191	males	16	97.6	174.3	1.25	2.65
R-4192	males	16	66.5	168	1.16	2.65
R-4193	males	17	67.2	169	1.19	2.65
R-4194	males	17	67.2	169	1.19	2.65
R-4195	males	17	62.7	173	1.22	2.65
R-4196	males	17	64.8	175	1.17	2.65
R-4197	males	17	77	175.6	1.12	2.65
R-4198	males	17	69.3	171.2	1.21	2.65
R-4199	males	18	89	163.3	1.17	2.65
R-4200	males	18	64	175	1.25	2.65
R-4201	males	18	64.5	176	1.17	2.65
R-4202	males	19	75	170	1.22	2.65
R-4203	males	20	58.3	162.8	1.24	2.65
R-4204	males	20	69.5	165	1.25	2.65
R-4211	males	14	79	171	1.19	2.66
R-4212	males	14	67.7	173.6	1.2	2.66
R-4213	males	15	63.1	170.4	1.16	2.66
R-4214	males	15	69.4	169.3	1.16	2.66
R-4215	males	15	69.4	168.3	1.17	2.66
R-4216	males	15	65.9	175	1.11	2.66
R-4217	males	16	60	167	1.36	2.66
R-4218	males	16	58.1	181	1.15	2.66
R-4219	males	16	56.3	118.6	1.22	2.66
R-4220	males	16	65.5	170.9	1.13	2.66
R-4221	males	17	79.1	172.6	1.27	2.66
R-4222	males	17	62.7	181.5	1.18	2.66
R-4223	males	17	69.9	177	1.11	2.66
R-4224	males	17	69.4	175.6	1.12	2.66
R-4225	males	17	59	170	1.16	2.66
R-4226	males	17	63.9	173	1.22	2.66
R-4227	males	17	64.3	166	1.19	2.66
R-4228	males	19	67.8	176.9	1.2	2.66
R-4229	males	19	58.4	168	1.3	2.66
R-4230	males	50	70.8	167	1.12	2.66
R-4233	males	14	64.8	168	1.18	2.67
R-4234	males	15	57.4	165	1.24	2.67
R-4235	males	15	78.1	167.5	1.16	2.67
R-4236	males	16	60.9	173.5	1.11	2.67
R-4237	males	16	76.4	160.6	1.22	2.67
R-4238	males	16	78.9	166.2	1.25	2.67
R-4239	males	16	62.2	174.5	1.16	2.67
R-4240	males	16	62	170.5	1.12	2.67
R-4241	males	17	64.5	168	1.17	2.67
R-4242	males	17	67.9	172.2	1.23	2.67
R-4243	males	17	67.4	166.4	1.21	2.67
R-4244	males	17	72.1	173	1.16	2.67
R-4245	males	17	70.9	164	1.19	2.67
R-4246	males	17	59.2	168	1.15	2.67
R-4247	males	18	73.1	171	1.08	2.67
R-4248	males	20	61.9	175.5	1.12	2.67
R-4250	males	13	63.5	155	1.16	2.68
R-4251	males	13	40.1	169	1.14	2.68
R-4252	males	15	67.2	171	1.27	2.68
R-4253	males	15	57.3	172	1.18	2.68
R-4254	males	15	62.7	167.2	1.27	2.68
R-4255	males	15	59.6	162.1	1.27	2.68
R-4256	males	16	57.4	168.3	1.12	2.68
R-4257	males	17	64.7	174.4	1.2	2.68
R-4258	males	17	70	170.5	1.07	2.68
R-4259	males	17	65	168.2	1.28	2.68
R-4260	males	17	105.4	171.6	1.16	2.68
R-4261	males	18	74.9	181.7	1.17	2.68
R-4262	males	20	69.3	170.3	1.23	2.68
R-4263	males	20	69.4	174	1.21	2.68
R-4264	males	40	96.1	166	1.21	2.68
R-4265	males	50	87.3	171	1.23	2.68
R-4266	males	50	71.3	161.5	1.18	2.68
R-4267	males	60	85.2	173	1.12	2.68
R-4275	males	14	59.1	172.6	1.16	2.69
R-4276	males	15	72.2	172	1.17	2.69
R-4277	males	15	62.4	166	1.22	2.69
R-4278	males	15	64.7	178.5	1.13	2.69
R-4279	males	16	65.2	176	1.05	2.69
R-4280	males	16	63.8	173.4	1.13	2.69
R-4281	males	16	83.2	169.7	1.14	2.69
R-4282	males	17	61.6	171.2	1.16	2.69
R-4283	males	17	65.2	168	1.24	2.69
R-4284	males	17	64.5	167.5	1.19	2.69
R-4285	males	17	65.7	167.5	1.35	2.69
R-4286	males	17	56.7	164.1	1.23	2.69
R-4287	males	17	62.1	166.5	1.24	2.69
R-4288	males	18	72.9	172.8	1.09	2.69
R-4289	males	18	78.3	164.5	1.27	2.69
R-4290	males	18	70.9	182	1.18	2.69
R-4291	males	19	64.8	172.9	1.17	2.69
R-4292	males	20	68.8	170.3	1.21	2.69
R-4293	males	20	64.5	169	1.26	2.69
R-4294	males	50	89.2	171.5	1.15	2.69
R-4295	males	70	76	166.2	1.14	2.69
R-4297	males	14	66.4	173.2	1.13	2.7
R-4298	males	14	53.6	165.1	1.16	2.7
R-4299	males	15	62.6	174	1.14	2.7
R-4300	males	16	68.1	167.2	1.18	2.7
R-4301	males	17	79.3	175.2	1.19	2.7
R-4302	males	17	66	164	1.33	2.7
R-4303	males	17	77.2	166	1.23	2.7
R-4304	males	17	69.5	168	1.29	2.7
R-4305	males	17	60.7	162.6	1.27	2.7
R-4306	males	20	65.7	173.5	1.18	2.7
R-4307	males	20	66.3	168	1.22	2.7
R-4308	males	50	77.2	160.1	1.33	2.7
R-4309	males	80	74.4	164	1.2	2.7
R-4314	males	13	73.4	169	1.16	2.71
R-4315	males	15	74.3	188.7	1.2	2.71
R-4316	males	15	62.4	166	1.21	2.71
R-4317	males	15	67.6	175.7	1.16	2.71
R-4318	males	15	59.9	164	1.23	2.71
R-4319	males	15	56.5	169.2	1.24	2.71
R-4320	males	16	55.7	161.6	1.19	2.71
R-4321	males	16	64.5	167	1.25	2.71
R-4322	males	16	82.2	165.6	1.37	2.71
R-4323	males	16	77	171.2	1.21	2.71
R-4324	males	17	63.2	164	1.33	2.71
R-4325	males	17	69.9	181.3	1.04	2.71
R-4326	males	17	58.6	167	1.3	2.71
R-4327	males	18	65.5	169.5	1.27	2.71
R-4328	males	19	76.7	163	1.33	2.71
R-4329	males	20	75.3	173	1.2	2.71
R-4330	males	40	96.1	166	1.24	2.71
R-4331	males	60	81	166.5	1.2	2.71
R-4332	males	60	78.5	170	1.12	2.71
R-4343	males	5	17.3	109.3	1.19	2.72
R-4344	males	13	68.5	173	1.37	2.72
R-4345	males	14	58	172.5	1.17	2.72
R-4346	males	15	68.7	176.8	1.14	2.72
R-4347	males	16	81.1	170.7	1.23	2.72
R-4348	males	16	84.5	165.1	1.3	2.72
R-4349	males	17	60.1	170	1.25	2.72
R-4350	males	17	68.9	171.5	1.23	2.72
R-4351	males	17	66.5	183.7	1.08	2.72
R-4352	males	18	61.5	169	1.16	2.72
R-4353	males	18	63.4	173.3	1.15	2.72
R-4354	males	20	76.4	175.4	1.14	2.72
R-4355	males	60	82.3	166	1.24	2.72
R-4361	males	14	62.7	168.5	1.23	2.73
R-4362	males	15	64.7	170	1.19	2.73
R-4363	males	15	74	172	1.28	2.73
R-4364	males	16	62.4	175	1.27	2.73
R-4365	males	17	67.9	167	1.36	2.73
R-4366	males	17	62.2	170.2	1.18	2.73
R-4367	males	17	82.1	176.5	1.12	2.73
R-4368	males	17	78.6	168.5	1.29	2.73
R-4369	males	18	66.9	166.6	1.18	2.73
R-4370	males	20	67	169.7	1.22	2.73
R-4371	males	20	71.5	168.2	1.23	2.73
R-4372	males	20	71.4	163	1.32	2.73
R-4374	males	13	59.2	172.9	1.15	2.74
R-4375	males	13	60.4	167.2	1.2	2.74
R-4376	males	13	73.6	161.8	1.18	2.74
R-4377	males	13	64	171	1.22	2.74
R-4378	males	15	70.6	168.6	1.19	2.74
R-4379	males	15	71.5	168.8	1.24	2.74
R-4380	males	15	82.3	161	1.21	2.74
R-4381	males	16	57.7	170	1.14	2.74
R-4382	males	17	74.5	170.7	1.25	2.74
R-4383	males	17	65.3	168	1.17	2.74
R-4384	males	17	58.1	180	1.1	2.74
R-4385	males	18	60.5	161.9	1.25	2.74
R-4386	males	18	66	168.5	1.13	2.74
R-4387	males	19	62.6	159.1	1.28	2.74
R-4388	males	19	72.7	181.5	1.13	2.74
R-4389	males	19	70.1	172	1.26	2.74
R-4390	males	19	72	173	1.28	2.74
R-4391	males	19	78.9	183	1.03	2.74
R-4392	males	20	72.7	172	1.21	2.74
R-4393	males	20	60.4	169.6	1.28	2.74
R-4394	males	50	88.1	177.2	1.2	2.74
R-4395	males	70	84.5	166	1.25	2.74
R-4398	males	13	69	174.3	1.19	2.75
R-4399	males	15	83.3	163.2	1.23	2.75
R-4400	males	15	53.6	171.5	1.18	2.75
R-4401	males	15	67	177.5	1.14	2.75
R-4402	males	16	69	171	1.16	2.75
R-4403	males	16	72.3	180.4	1.16	2.75
R-4404	males	17	63.4	165	1.26	2.75
R-4405	males	17	64.4	174	1.15	2.75
R-4406	males	17	112.7	169.5	1.27	2.75
R-4407	males	17	72.3	169	1.17	2.75
R-4408	males	17	65.8	166.4	1.2	2.75
R-4409	males	18	74.2	174.4	1.33	2.75
R-4410	males	18	60.3	165	1.33	2.75
R-4411	males	19	60	169.5	1.23	2.75
R-4412	males	20	60.8	171.4	1.24	2.75
R-4413	males	30	68.1	165.5	1.14	2.75
R-4414	males	30	77	178.7	1.12	2.75
R-4415	males	50	79.7	164.9	1.2	2.75
R-4416	males	50	101.7	170.2	1.13	2.75
R-4417	males	50	90.7	165.4	1.21	2.75
R-4420	males	14	84.3	171.2	1.23	2.76
R-4421	males	14	71.2	175	1.22	2.76
R-4422	males	15	61.8	167.7	1.31	2.76
R-4423	males	15	58.5	166.6	1.31	2.76
R-4424	males	15	86	182	1.22	2.76
R-4425	males	16	65.2	174.5	1.15	2.76
R-4426	males	17	66.5	172	1.27	2.76
R-4427	males	17	70.5	172	1.27	2.76
R-4428	males	18	67.3	170	1.32	2.76
R-4429	males	20	69.9	177	1.16	2.76
R-4430	males	20	62.9	176	1.25	2.76
R-4432	males	14	63	171.3	1.2	2.77
R-4433	males	14	68.3	165.5	1.2	2.77
R-4434	males	14	64.3	169.8	1.23	2.77
R-4435	males	14	66	172.5	1.23	2.77
R-4436	males	15	58.5	166.5	1.21	2.77
R-4437	males	15	69.1	168	1.19	2.77
R-4438	males	15	66.5	166	1.21	2.77
R-4439	males	15	68.7	166.5	1.21	2.77
R-4440	males	15	66	185	1.2	2.77
R-4441	males	15	68.1	167.1	1.23	2.77
R-4442	males	16	61	172.8	1.13	2.77
R-4443	males	16	84.8	163	1.32	2.77
R-4444	males	17	91.5	176.3	1.19	2.77
R-4445	males	17	57.1	178	1.18	2.77
R-4446	males	20	61.7	172	1.26	2.77
R-4447	males	20	63	175.5	1.24	2.77
R-4448	males	40	77.2	167	1.21	2.77
R-4449	males	70	66.2	171	1.21	2.77
R-4450	males	80	77.3	167.2	1.18	2.77
R-4454	males	14	77.4	179.5	1.15	2.78
R-4455	males	16	65.6	170	1.18	2.78
R-4456	males	17	69.4	166.5	1.35	2.78
R-4457	males	17	59.9	170.6	1.16	2.78
R-4458	males	17	69.5	167.9	1.17	2.78
R-4459	males	18	58.8	151	1.2	2.78
R-4460	males	20	74.7	159.5	1.37	2.78
R-4461	males	20	69.5	181.4	1.15	2.78
R-4462	males	40	77.2	167	1.19	2.78
R-4463	males	50	88.6	163.5	1.23	2.78
R-4466	males	14	62.7	172.5	1.2	2.79
R-4467	males	14	65.3	175.5	1.18	2.79
R-4468	males	14	82.2	167	1.21	2.79
R-4469	males	15	71.6	169	1.24	2.79
R-4470	males	15	64.5	171	1.22	2.79
R-4471	males	16	94.9	170.5	1.18	2.79
R-4472	males	17	61.7	169.6	1.26	2.79
R-4473	males	17	63	172	1.14	2.79
R-4474	males	17	113.5	169	1.31	2.79
R-4475	males	17	60.4	165	1.36	2.79
R-4476	males	18	81.3	174.3	1.23	2.79
R-4477	males	18	69	169	1.26	2.79
R-4478	males	19	71.6	171.6	1.22	2.79
R-4479	males	19	58.3	169.1	1.27	2.79
R-4480	males	19	62.8	165.4	1.26	2.79
R-4481	males	20	70.3	170	1.2	2.79
R-4482	males	20	65.7	165	1.36	2.79
R-4483	males	20	78.7	164.5	1.26	2.79
R-4484	males	40	81.1	170.6	1.09	2.79
R-4485	males	60	77.6	167.8	1.1	2.79
R-4486	males	60	58.6	170.5	1.38	2.79
R-4489	males	8	39.8	141	1.23	2.8
R-4490	males	14	98.1	172.7	1.21	2.8
R-4491	males	14	58.5	163.5	1.25	2.8
R-4492	males	15	58.6	164	1.24	2.8
R-4493	males	17	56.2	162.5	1.22	2.8
R-4494	males	17	56.2	162.5	1.22	2.8
R-4495	males	17	65.1	166	1.22	2.8
R-4496	males	17	63.4	168.3	1.22	2.8
R-4497	males	17	62.9	175	1.28	2.8
R-4498	males	17	65.9	168.5	1.18	2.8
R-4499	males	17	82	163	1.38	2.8
R-4500	males	17	59.4	168.5	1.25	2.8
R-4501	males	18	65.4	171	1.27	2.8
R-4502	males	18	65.1	166.7	1.34	2.8
R-4503	males	18	69.8	172.3	1.13	2.8
R-4504	males	18	69.5	171.4	1.2	2.8
R-4505	males	18	70.1	171	1.13	2.8
R-4506	males	20	77.1	173.1	1.27	2.8
R-4507	males	60	107.4	170	1.09	2.8
R-4508	males	70	90.4	173.8	1.07	2.8
R-4511	males	13	74.5	168.8	1.19	2.81
R-4512	males	14	66.4	174.1	1.14	2.81
R-4513	males	15	60.5	162	1.2	2.81
R-4514	males	15	57.8	172.6	1.2	2.81
R-4515	males	16	69.7	178.1	1.14	2.81
R-4516	males	16	64.1	168	1.3	2.81
R-4517	males	16	63.7	173	1.4	2.81
R-4518	males	17	58.5	170	1.22	2.81
R-4519	males	17	62.7	173.1	1.28	2.81
R-4520	males	17	72.7	171.4	1.16	2.81
R-4521	males	18	68	168	1.15	2.81
R-4522	males	18	70.7	171	1.12	2.81
R-4523	males	18	66	174.2	1.18	2.81
R-4524	males	19	69.1	171	1.18	2.81
R-4525	males	20	79.9	169	1.2	2.81
R-4526	males	60	76.3	169.2	1.16	2.81
R-4531	males	14	69.8	174.5	1.15	2.82
R-4532	males	15	70.1	169	1.2	2.82
R-4533	males	15	64.2	172	1.24	2.82
R-4534	males	15	68.1	170.5	1.19	2.82
R-4535	males	16	88.1	176.7	1.16	2.82
R-4536	males	16	65.1	170.8	1.33	2.82
R-4537	males	16	75.5	177.7	1.17	2.82
R-4538	males	17	81.3	178.3	1.19	2.82
[truncated: 3,418 more rows]
